# Supplementary material for: Do both timing and duration of screen use affect sleep patterns in adolescents?
Source: PLoS One. 2022 Oct 20;17(10):e0276226. doi: 10.1371/journal.pone.0276226 (PMC9584513; doi:10.1371/journal.pone.0276226)
Supplement: S1 Data — (XLS) [file pone.0276226.s001.xls]

## Sheet: BDDfinale
post code of school	Sex	age	School class	Preferred screen based activity	Bedtime school week	Getting up time school week	Mean time in bed school week	Bedtime weekend/holidays	Getting up time weekend/holidays	Mean time in bed weekends/holidays	Refreshing sleep	daytime sleepiness	Irritability	Activity before bedtime	Activity in bed	Daytime energy	Quality of sleep	Difficulty falling asleep	night time wake	insomnia	Computer in bedroom	TV in bedroom	screen in bedroom	mobile in bedroom	type of screen activity	screen night	progammed wake	woken by alert	duration screens evening	duration screen during night
75008	F	21	Terminale	Instagram	Plus_tard_que_2h_du_matin	6h_7h	4	Plus_tard_que_3h_du_matin	Plus_tard_que_14h	18	8	10	10	Jouer_ou_discuter_en_utilisant_son_telephone_mobile	Jenvoie_des_SMS_ou_jutilise_une_messagerie_instantanee_iMessage_Whatsapp_sur_telephone_mobile	0	2	0	1	1	1	1	1	1	3	1	0		3	1
75008	F	18	Terminale	Snapchat	24h_1h	10h_11h	9	2h_3h	10h_11h	12	9	8	8	Ecouter_de_la_musique	Je_regarde_la_tele	1	2	0	0	0	1	0	1	1	2	1			0
75008	M	23	Terminale	Snapchat	Plus_tard_que_2h_du_matin	10h_11h	18	Plus_tard_que_3h_du_matin	Plus_tard_que_14h	18	1	10	10	Jouer_ou_discuter_en_utilisant_son_telephone_mobile	Je_suis_sur_les_reseaux_sociaux	0	1	1	1	1	1	1	1	1	3	1	1	0	5	1
75116	M	18	Terminale	Facebook	23h_24h	7h_8h	7	24h_1h	10h_11h	10	2	5	3	Jouer_console_ordi_ou_discuter_sur_internet_en_utilisant_un_ordinateur_ou_une_tablette	Jenvoie_des_SMS_ou_jutilise_une_messagerie_instantanee_iMessage_Whatsapp_sur_telephone_mobile	0	1	0	0	0	0	0	0	1	3	0			2	0
75116	M	25	Terminale	Habbo	24h_1h	7h_8h	4	22h_23h	Plus_tard_que_14h	3	1	2	2	Jouer_console_ordi_ou_discuter_sur_internet_en_utilisant_un_ordinateur_ou_une_tablette	Je_lis_un_livre_un_journal_ou_une_BD	0	1	1	0	1	0	0	0	0	1	1	1	1	2	1
77120	F	17	Terminale	Aucun	22h_23h	6h_7h	7	22h_23h	7h_8h	8	7	1	3	Autre_manger	Aucune_jattends_de_mendormir	0	2	0	1	0	0	0	0	1	0	0			0	0
77120	F	17	Terminale	Aucun	21h_22h	6h_7h	6	22h_23h	7h_8h	7	5	6	8	Autre_Ranger	Aucune_jattends_de_mendormir	0	1	0	0	0	1	0	1	1	0	0			0	0
77120	F	18	Terminale	Aucun	22h_23h	6h_7h	7	23h_24h	7h_8h	8	7	6	2	Lire_un_livre_un_journal_ou_une_BD	Aucune_jattends_de_mendormir	1	2	0	0	0	1	1	1	1	0	0			0	0
77120	F	17	Terminale	Aucun	22h_23h	6h_7h	8	23h_24h	10h_11h	11	4	2	4	Jouer_ou_discuter_en_utilisant_son_telephone_mobile	Aucune_jattends_de_mendormir	1	1	1	0	0	1	1	1	1	0	0			3	0
77120	M	18	Terminale	Aucun	24h_1h	6h_7h	7	2h_3h	12h_13h	11	6	8	3	Regarder_la_tele	Aucune_jattends_de_mendormir	0	2	0	1	1	1	0	1	1	0	0			3	0
77120	F	18	Terminale	Aucun	22h_23h	6h_7h	8	23h_24h	9h_10h	10	2	5	6	Jouer_ou_discuter_en_utilisant_son_telephone_mobile	Autre_conversation_telephonique	0	1	0	0	0	1	0	1	1	3	0			1	0
77120	F	17	Terminale	Aucun	20h_21h	6h_7h	9	22h_23h	7h_8h	8	6	1	2	Lire_un_livre_un_journal_ou_une_BD	Je_lis_un_livre_un_journal_ou_une_BD	1	2	1	1	0	1	0	1	1	1	0			0	0
77120	F	17	Terminale	Aucun	20h_21h	6h_7h	10	21h_22h	10h_11h	15	4	5	7	Regarder_la_tele	Je_regarde_la_tele	0	1	0	1	1	1	1	1	1	2	1	0	0	2	1
77120	F	17	Terminale	Aucun	21h_22h	6h_7h	6	22h_23h	8h_9h	7	5	5	4	Regarder_la_tele	Jecoute_de_la_musique_ou_la_radio	0	1	1	0	1	1	0	1	1	2	0			2	0
77120	F	18	Terminale	Aucun	21h_22h	6h_7h	8	22h_23h	10h_11h	10	6	5	1	Ecouter_de_la_musique	Jecoute_de_la_musique_ou_la_radio	1	2	0	0	0	1	1	1	1	2	0			0	0
77120	M	18	Terminale	Aucun	23h_24h	6h_7h	6	1h_2h	10h_11h	9	2	3	1	Ecouter_de_la_musique	Jecoute_de_la_musique_ou_la_radio	0	1	0	1	1	1	0	1	1	2	0			0	0
77120	F	17	Terminale	Aucun	23h_24h	7h_8h	8	2h_3h	13h_14h	10	3	3	6	Jouer_ou_discuter_en_utilisant_son_telephone_mobile	Jecoute_de_la_musique_ou_la_radio	1	1	0	0	0	0	0	0	1	2	0			4	0
77120	F	17	Terminale	Aucun	23h_24h	7h_8h	8	1h_2h	13h_14h	10	5	4	5	Travailler	Jecoute_de_la_musique_ou_la_radio	0	1	0	0	0	0	0	0	1	2	0			0	0
77120	F	18	Terminale	Aucun	23h_24h	7h_8h	7	24h_1h	10h_11h	9	6	4	3	Autre_Regarder_serie_sur_tablette	Jenvoie_des_SMS_ou_jutilise_une_messagerie_instantanee_iMessage_Whatsapp_sur_telephone_mobile	1	2	0	0	0	0	1	1	1	3	0			2	0
77120	M	19	Terminale	Aucun	23h_24h	6h_7h	6	1h_2h	10h_11h	9	8	10	1	Ecouter_de_la_musique	Jenvoie_des_SMS_ou_jutilise_une_messagerie_instantanee_iMessage_Whatsapp_sur_telephone_mobile	1	2	0	0	0	0	1	1	1	3	0			0	0
77120	F	19	Terminale	Aucun	21h_22h	7h_8h	9	24h_1h	10h_11h	10	9	1	1	Regarder_la_tele	Aucune_jattends_de_mendormir	1	2	0	0	0	1	0	1	1	0	0			2	0
77120	F	18	Terminale	Aucun	22h_23h	6h_7h	8	24h_1h	9h_10h	9	5	2	3	Jouer_ou_discuter_en_utilisant_son_telephone_mobile	Je_joue_sur_telephone_tablette_ordi_console	1	1	0	0	0	1	1	1	1	3	0			1	0
77120	F	17	Terminale	Autre_Skype	20h_21h	6h_7h	7	21h_22h	9h_10h	9	8	1	1	Travailler	Aucune_jattends_de_mendormir	1	2	0	1	0	1	0	1	1	0	0			0	0
77120	F	17	Terminale	Autre_Skype	23h_24h	6h_7h	6	Plus_tard_que_3h_du_matin	10h_11h	8	4	8	2	Jouer_console_ordi_ou_discuter_sur_internet_en_utilisant_un_ordinateur_ou_une_tablette	Je_regarde_des_videos	1	1	0	1	1	1	1	1	1	2	1			5
77120	F	17	Terminale	Autre_Skype	24h_1h	6h_7h	6	1h_2h	8h_9h	7	3	2	1	Ecouter_de_la_musique	Jecoute_de_la_musique_ou_la_radio	0	1	1	1	1	1	0	1	1	2	1	0	0	0	1
77120	F	17	Terminale	Facebook	22h_23h	6h_7h	7	23h_24h	11h_12h	11	5	8	5	Autre_sport	Aucune_jattends_de_mendormir	0	1	0	0	0	1	0	1	1	0	0			0	0
77120	M	17	Terminale	Facebook	24h_1h	6h_7h	6	Plus_tard_que_3h_du_matin	13h_14h	11	4	7	5	Jouer_console_ordi_ou_discuter_sur_internet_en_utilisant_un_ordinateur_ou_une_tablette	Aucune_jattends_de_mendormir	0	1	0	0	0	1	1	1	1	0	0			4	0
77120	F	17	Terminale	Facebook	22h_23h	6h_7h	8	20h_21h	9h_10h	10	6	10	4	Regarder_la_tele	Aucune_jattends_de_mendormir	0	2	0	0	0	0	0	0	1	0	0			3	0
77120	M	18	Terminale	Facebook	21h_22h	7h_8h	9	23h_24h	11h_12h	12	10	4	4	Ecouter_de_la_musique	Aucune_jattends_de_mendormir	1	2	0	0	0	1	1	1	1	0	0			0	0
77120	F	18	Terminale	Facebook	22h_23h	6h_7h	8	1h_2h	10h_11h	10	4	3	2	Jouer_ou_discuter_en_utilisant_son_telephone_mobile	Aucune_jattends_de_mendormir	0	1	0	0	0	0	0	0	1	0	0			2	0
77120	F	17	Terminale	Facebook	21h_22h	6h_7h	9	22h_23h	11h_12h	10	7	8	7	Regarder_la_tele	Aucune_jattends_de_mendormir	1	2	0	0	0	0	1	1	1	0	0			1	0
77120	F	17	Terminale	Facebook	21h_22h	6h_7h	9	22h_23h	9h_10h	9	8	4	5	Regarder_la_tele	Je_joue_sur_telephone_tablette_ordi_console	1	2	0	1	0	1	1	1	1	3	0			2	0
77120	F	18	Terminale	Facebook	22h_23h	6h_7h	8	23h_24h	10h_11h	9	4	2	1	Regarder_la_tele	Je_lis_un_livre_un_journal_ou_une_BD	0	1	0	0	0	1	0	1	1	1	0			2	0
77120	M	18	Terminale	Facebook	21h_22h	6h_7h	7	23h_24h	8h_9h	7	3	7	5	Jouer_console_ordi_ou_discuter_sur_internet_en_utilisant_un_ordinateur_ou_une_tablette	Je_regarde_des_videos	0	1	0	0	0	1	1	1	1	2	0			5	0
77120	M	18	Terminale	Facebook	22h_23h	6h_7h	8	1h_2h	10h_11h	8	5	4	4	Regarder_la_tele	Je_regarde_des_videos	0	1	0	0	0	1	1	1	1	2	0			4	0
77120	F	17	Terminale	Facebook	23h_24h	6h_7h	7	2h_3h	10h_11h	7	5	5	1	Ecouter_de_la_musique	Je_regarde_la_tele	1	1	0	0	0	1	0	1	1	2	1	0	1	0	1
77120	F	19	Terminale	Facebook	1h_2h	6h_7h	5	Plus_tard_que_3h_du_matin	13h_14h	9	2	7	6	Regarder_la_tele	Je_regarde_la_tele	0	1	1	0	1	1	1	1	1	2	1	0	0	5	1
77120	M	18	Terminale	Facebook	Plus_tard_que_2h_du_matin	6h_7h	4	Plus_tard_que_3h_du_matin	12h_13h	10	4	3	7	Regarder_la_tele	Je_regarde_la_tele	0	1	1	1	1	1	1	1	1	2	0			3	0
77120	F	18	Terminale	Facebook	22h_23h	6h_7h	6	22h_23h	9h_10h	7	6	8	7	Jouer_ou_discuter_en_utilisant_son_telephone_mobile	Je_suis_sur_les_reseaux_sociaux	0	2	1	1	1	1	1	1	1	3	0			2	0
77120	F	19	Terminale	Facebook	21h_22h	6h_7h	8	22h_23h	9h_10h	10	4	3	5	Jouer_ou_discuter_en_utilisant_son_telephone_mobile	Je_suis_sur_les_reseaux_sociaux	0	1	0	0	0	0	0	0	1	3	1	0	0	4	1
77120	M	18	Terminale	Facebook	23h_24h	7h_8h	7	2h_3h	12h_13h	9	6	7	5	Jouer_console_ordi_ou_discuter_sur_internet_en_utilisant_un_ordinateur_ou_une_tablette	Jecoute_de_la_musique_ou_la_radio	0	2	1	0	1	1	0	1	1	2	0			5	0
77120	M	18	Terminale	Facebook	21h_22h	6h_7h	8	22h_23h	9h_10h	11	6	3	1	Ecouter_de_la_musique	Jecoute_de_la_musique_ou_la_radio	0	2	0	0	0	1	1	1	1	2	0			0	0
77120	M	17	Terminale	Facebook	21h_22h	6h_7h	9	24h_1h	8h_9h	7	8	2	1	Jouer_console_ordi_ou_discuter_sur_internet_en_utilisant_un_ordinateur_ou_une_tablette	Jecoute_de_la_musique_ou_la_radio	0	2	0	1	0	1	0	1	1	2	0			5	0
77120	F	17	Terminale	Facebook	22h_23h	6h_7h	8	22h_23h	8h_9h	10	8	2	6	Jouer_ou_discuter_en_utilisant_son_telephone_mobile	Jecoute_de_la_musique_ou_la_radio	0	2	0	0	0	1	1	1	1	2	0			2	0
77120	M	17	Terminale	Facebook	24h_1h	7h_8h	7	24h_1h	11h_12h	10	5	5	5	Lire_un_livre_un_journal_ou_une_BD	Jecoute_de_la_musique_ou_la_radio	0	1	0	1	1	1	0	1	1	2	0			0	0
77120	F	18	Terminale	Facebook	23h_24h	6h_7h	6	24h_1h	8h_9h	9	1	5	4	Regarder_la_tele	Jecoute_de_la_musique_ou_la_radio	0	1	1	1	1	1	0	1	1	2	1	0	0	4	1
77120	F	17	Terminale	Facebook	22h_23h	6h_7h	8	24h_1h	10h_11h	10	5	5	4	Jouer_console_ordi_ou_discuter_sur_internet_en_utilisant_un_ordinateur_ou_une_tablette	Jenvoie_des_SMS_ou_jutilise_une_messagerie_instantanee_iMessage_Whatsapp_sur_telephone_mobile	0	1	0	1	0	1	0	1	1	3	1	0	0	5	1
77120	F	17	Terminale	Facebook	22h_23h	6h_7h	8	23h_24h	10h_11h	10	7	2	1	Jouer_ou_discuter_en_utilisant_son_telephone_mobile	Jenvoie_des_SMS_ou_jutilise_une_messagerie_instantanee_iMessage_Whatsapp_sur_telephone_mobile	1	2	0	0	0	1	0	1	1	3	0			4	0
77120	F	17	Terminale	Facebook	23h_24h	6h_7h	7	23h_24h	11h_12h	10	6	7	1	Jouer_ou_discuter_en_utilisant_son_telephone_mobile	Jenvoie_des_SMS_ou_jutilise_une_messagerie_instantanee_iMessage_Whatsapp_sur_telephone_mobile	1	2	1	0	1	1	1	1	1	3	0			4	0
77120	F	17	Terminale	Facebook	21h_22h	6h_7h	7	22h_23h	9h_10h	10	7	3	1	Jouer_ou_discuter_en_utilisant_son_telephone_mobile	Jenvoie_des_SMS_ou_jutilise_une_messagerie_instantanee_iMessage_Whatsapp_sur_telephone_mobile	1	2	0	0	0	1	1	1	1	3	1	0	1	1	1
77120	F	17	Terminale	Facebook	21h_22h	6h_7h	7	22h_23h	9h_10h	10	7	3	1	Jouer_ou_discuter_en_utilisant_son_telephone_mobile	Jenvoie_des_SMS_ou_jutilise_une_messagerie_instantanee_iMessage_Whatsapp_sur_telephone_mobile	1	2	0	0	0	1	1	1	1	3	1	0	1	1	1
77120	F	19	Terminale	Facebook	21h_22h	6h_7h	7	23h_24h	9h_10h	9	7	7	5	Jouer_ou_discuter_en_utilisant_son_telephone_mobile	Jenvoie_des_SMS_ou_jutilise_une_messagerie_instantanee_iMessage_Whatsapp_sur_telephone_mobile	0	2	1	0	1	1	0	1	1	3	0			3	0
77120	F	18	Terminale	Facebook	21h_22h	6h_7h	8	22h_23h	8h_9h	9	3	3	6	Travailler	Jenvoie_des_SMS_ou_jutilise_une_messagerie_instantanee_iMessage_Whatsapp_sur_telephone_mobile	0	1	0	1	1	1	1	1	1	3	1	0	0	0	1
77120	F	18	Terminale	Facebook	23h_24h	6h_7h	6	Plus_tard_que_3h_du_matin	9h_10h	4	5	3	10	Ecouter_de_la_musique	Je_lis_un_livre_un_journal_ou_une_BD	1	1	0	0	0	1	1	1	1	1	1	0	0	0	1
77120	F	19	Terminale	Facebook	22h_23h	6h_7h	6	23h_24h	8h_9h	7	4	2	4	Lire_un_livre_un_journal_ou_une_BD	Jecoute_de_la_musique_ou_la_radio	0	1	0	1	1	1	0	1	1	2	0			0	0
77120	M	17	Terminale	Facebook	21h_22h	6h_7h	8	24h_1h	10h_11h	10	7	1	1	Jouer_ou_discuter_en_utilisant_son_telephone_mobile	Jenvoie_des_SMS_ou_jutilise_une_messagerie_instantanee_iMessage_Whatsapp_sur_telephone_mobile	1	2	0	0	0	1	0	1	1	3	0			3	0
77120	M	17	Terminale	Instagram	23h_24h	6h_7h	6	24h_1h	11h_12h	10	3	8	9	Jouer_ou_discuter_en_utilisant_son_telephone_mobile	Aucune_jattends_de_mendormir	0	1	1	0	1	1	0	1	1	0	0			2	0
77120	F	18	Terminale	Instagram	21h_22h	6h_7h	8	22h_23h	9h_10h	9	6	9	7	Jouer_ou_discuter_en_utilisant_son_telephone_mobile	Je_joue_sur_telephone_tablette_ordi_console	0	2	0	0	0	0	1	1	1	3	0			4	0
77120	F	17	Terminale	Instagram	23h_24h	7h_8h	7	24h_1h	11h_12h	10	6	1	3	Travailler	Je_lis_un_livre_un_journal_ou_une_BD	1	2	0	1	0	1	0	1	1	1	0			0	0
77120	F	17	Terminale	Instagram	22h_23h	6h_7h	8	24h_1h	9h_10h	8	9	2	1	Jouer_ou_discuter_en_utilisant_son_telephone_mobile	Je_regarde_des_videos	1	2	0	0	0	0	1	1	1	2	0			2	0
77120	F	18	Terminale	Instagram	23h_24h	6h_7h	5	1h_2h	10h_11h	8	4	3	3	Ecouter_de_la_musique	Jecoute_de_la_musique_ou_la_radio	0	1	0	0	0	1	0	1	1	2	0			0	0
77120	F	17	Terminale	Instagram	22h_23h	6h_7h	7	2h_3h	11h_12h	13	7	8	5	Regarder_la_tele	Jecoute_de_la_musique_ou_la_radio	1	2	0	1	1	0	0	0	1	2	0			5	0
77120	F	17	Terminale	Instagram	24h_1h	6h_7h	5	2h_3h	9h_10h	8	4	10	7	Jouer_ou_discuter_en_utilisant_son_telephone_mobile	Jenvoie_des_SMS_ou_jutilise_une_messagerie_instantanee_iMessage_Whatsapp_sur_telephone_mobile	0	1	0	1	1	1	0	1	1	3	1	0	0	3	1
77120	F	19	Terminale	Instagram	23h_24h	6h_7h	8	24h_1h	10h_11h	11	9	8	4	Regarder_la_tele	Jenvoie_des_SMS_ou_jutilise_une_messagerie_instantanee_iMessage_Whatsapp_sur_telephone_mobile	0	2	0	0	0	1	1	1	1	3	0			4	0
77120	F	18	Terminale	Instagram	24h_1h	7h_8h	7	2h_3h	9h_10h	7	8	3	1	Lire_un_livre_un_journal_ou_une_BD	Je_joue_sur_telephone_tablette_ordi_console	1	2	0	0	0	1	0	1	1	3	0			0	0
77120	F	18	Terminale	Snapchat	23h_24h	7h_8h	7	Plus_tard_que_3h_du_matin	11h_12h	10	4	4	3	Activite_en_famille_parents_freres_et_sœurs:_discussion_jeu_films	Je_suis_sur_les_reseaux_sociaux	0	1	0	0	0	1	0	1	1	3	0			0	0
77120	F	18	Terminale	Twitter	22h_23h	6h_7h	8	23h_24h	9h_10h	12	9	5	1	Ecouter_de_la_musique	Aucune_jattends_de_mendormir	1	2	0	0	0	1	1	1	1	0	0			0	0
77120	M	16	Terminale	Twitter	24h_1h	7h_8h	6	2h_3h	12h_13h	10	3	8	1	Jouer_console_ordi_ou_discuter_sur_internet_en_utilisant_un_ordinateur_ou_une_tablette	Aucune_jattends_de_mendormir	0	1	0	0	0	1	0	1	1	0	0			5	0
77120	M	16	Terminale	Twitter	24h_1h	7h_8h	6	2h_3h	12h_13h	10	3	8	1	Jouer_console_ordi_ou_discuter_sur_internet_en_utilisant_un_ordinateur_ou_une_tablette	Aucune_jattends_de_mendormir	0	1	0	0	0	1	0	1	1	0	0			5	0
77120	F	18	Terminale	Twitter	22h_23h	6h_7h	7	1h_2h	10h_11h	9	5	8	5	Regarder_la_tele	Autre_je_suis_dans_mes_pensees	0	1	0	0	0	1	0	1	1	0	0			3	0
77120	M	17	Terminale	Twitter	24h_1h	6h_7h	5	Plus_tard_que_3h_du_matin	10h_11h	12	5	3	1	Travailler	Je_regarde_des_videos	0	1	0	0	0	1	1	1	1	2	0			0	0
77120	F	18	Terminale	Twitter	24h_1h	6h_7h	6	1h_2h	11h_12h	9	5	4	4	Regarder_la_tele	Je_regarde_la_tele	0	1	0	0	0	0	1	1	1	2	1	0	0	5	1
77120	F	17	Terminale	Twitter	22h_23h	6h_7h	6	1h_2h	11h_12h	10	3	7	5	Jouer_console_ordi_ou_discuter_sur_internet_en_utilisant_un_ordinateur_ou_une_tablette	Je_suis_sur_les_reseaux_sociaux	0	1	0	0	0	1	0	1	1	3	0			5	0
77120	F	17	Terminale	Twitter	21h_22h	6h_7h	8	24h_1h	9h_10h	10	4	4	5	Jouer_ou_discuter_en_utilisant_son_telephone_mobile	Jenvoie_des_SMS_ou_jutilise_une_messagerie_instantanee_iMessage_Whatsapp_sur_telephone_mobile	1	1	0	0	0	0	0	0	1	3	0			3	0
91480	F	20	Terminale	Instagram	22h_23h	6h_7h	7	Plus_tard_que_3h_du_matin	12h_13h	10	8	2	4	Regarder_la_tele	Je_regarde_des_videos	1	2	0	0	0	0	1	1	1	2	0			4	0
91480	F	20	Terminale	Snapchat	21h_22h	6h_7h	10	23h_24h	11h_12h	12	8	6	1	Jouer_ou_discuter_en_utilisant_son_telephone_mobile	Aucune_jattends_de_mendormir	0	2	0	1	0	1	0	1	1	0	0			3	0
91480	M	19	Terminale	Snapchat	24h_1h	9h_10h	9	1h_2h	11h_12h	9	9	4	2	Jouer_console_ordi_ou_discuter_sur_internet_en_utilisant_un_ordinateur_ou_une_tablette	Je_joue_sur_telephone_tablette_ordi_console	0	2	0	0	0	0	0	0	1	3	0			1	0
92110	M	3	Terminale	Facebook	Plus_tard_que_2h_du_matin	10h_11h	2	Plus_tard_que_3h_du_matin	Plus_tard_que_14h	18	1	10	10	Activite_en_famille_parents_freres_et_sœurs:_discussion_jeu_films	Je_joue_sur_telephone_tablette_ordi_console	0	1	1	1	1	1	1	1	1	3	1	1	1	0	1
92110	M	28	Terminale	Snapchat	Plus_tard_que_2h_du_matin	10h_11h	2	Plus_tard_que_3h_du_matin	Plus_tard_que_14h	2	1	1	10	Autre_baiser	Je_joue_sur_telephone_tablette_ordi_console	0	1	1	1	1	1	0	1	1	3	1	1	1	0	1
92170	F	28	Terminale	Facebook	23h_24h	7h_8h	7	2h_3h	10h_11h	10	6	3	2	Regarder_la_tele	Aucune_jattends_de_mendormir	0	2	0	0	0	1	0	1	1	0	0			4	0
92380	M	18	Terminale	Aucun	21h_22h	6h_7h	9	22h_23h	8h_9h	8	5	1	1	Jouer_console_ordi_ou_discuter_sur_internet_en_utilisant_un_ordinateur_ou_une_tablette	Aucune_jattends_de_mendormir	0	1	0	0	0	1	0	1	1	0	0			3	0
92380	F	19	Terminale	Aucun	23h_24h	6h_7h	7	24h_1h	8h_9h	7	9	6	3	Regarder_la_tele	Aucune_jattends_de_mendormir	0	2	0	0	0	1	1	1	1	0	0			5	0
92380	M	20	Terminale	Aucun	23h_24h	6h_7h	8	2h_3h	12h_13h	9	10	3	3	Jouer_ou_discuter_en_utilisant_son_telephone_mobile	Aucune_jattends_de_mendormir	1	2	0	0	0	1	1	1	1	0	1	0	1	3	1
92380	M	19	Terminale	Aucun	22h_23h	6h_7h	7	23h_24h	9h_10h	9	10	7	4	Regarder_la_tele	Aucune_jattends_de_mendormir	1	2	0	0	0	1	1	1	1	0	0			1	0
92380	F	20	Terminale	Aucun	20h_21h	6h_7h	10	21h_22h	9h_10h	10	10	2	1	Regarder_la_tele	Je_regarde_la_tele	0	2	0	0	0	0	1	1	1	2	0			1	0
92380	M	20	Terminale	Aucun	23h_24h	7h_8h	8	1h_2h	Plus_tard_que_14h	12	7	6	5	Regarder_la_tele	Je_regarde_la_tele	0	2	0	0	0	1	1	1	1	2	0			5	0
92380	M	20	Terminale	Aucun	24h_1h	7h_8h	10	Plus_tard_que_3h_du_matin	12h_13h	12	10	10	5	Regarder_la_tele	Je_regarde_la_tele	1	2	0	0	0	1	1	1	1	2	0			5	0
92380	F	18	Terminale	Aucun	21h_22h	6h_7h	8	23h_24h	11h_12h	12	5	1	5	Ecouter_de_la_musique	Jecoute_de_la_musique_ou_la_radio	0	1	1	0	0	0	1	1	1	2	0			0	0
92380	M	18	Terminale	Aucun	22h_23h	7h_8h	7	1h_2h	13h_14h	10	5	7	5	Ecouter_de_la_musique	Jecoute_de_la_musique_ou_la_radio	0	1	1	1	1	0	0	0	1	2	0			0	0
92380	F	20	Terminale	Autre_Badoo	22h_23h	6h_7h	9	1h_2h	12h_13h	11	7	3	3	Aller_voir_des_amis	Aucune_jattends_de_mendormir	1	2	0	0	0	1	1	1	1	0	0			0	0
92380	M	18	Terminale	Autre_Discord	Plus_tard_que_2h_du_matin	10h_11h	2	Plus_tard_que_3h_du_matin	7h_8h	2	10	5	5	Autre_masurbation_logique	Autre_bah_jouer_et_masturber_je_vien_de_le_dire	1	2	1	1	0	1	0	1	1		1	1	1	0	1
92380	F	18	Terminale	Autre_Skype	20h_21h	6h_7h	9	22h_23h	10h_11h	11	8	5	3	Ecouter_de_la_musique	Aucune_jattends_de_mendormir	1	2	0	0	0	1	0	1	1	0	0			0	0
92380	M	18	Terminale	Facebook	22h_23h	7h_8h	9	24h_1h	9h_10h	9	10	1	1	Activite_en_famille_parents_freres_et_sœurs:_discussion_jeu_films	Aucune_jattends_de_mendormir	1	2	0	0	0	1	1	1	1	0	0			0	0
92380	F	21	Terminale	Facebook	20h_21h	6h_7h	8	22h_23h	9h_10h	10	6	10	7	Autre_Je_me_mais_au_clame_dans_mon_lit	Aucune_jattends_de_mendormir	0	2	0	1	1	0	0	0	1	0	0			0	0
92380	M	20	Terminale	Facebook	22h_23h	7h_8h	9	24h_1h	12h_13h	11	8	3	2	Regarder_la_tele	Aucune_jattends_de_mendormir	0	2	0	0	0	1	0	1	1	0	0			3	0
92380	M	20	Terminale	Facebook	22h_23h	7h_8h	9	24h_1h	11h_12h	11	8	2	2	Regarder_la_tele	Aucune_jattends_de_mendormir	1	2	0	0	0	1	0	1	1	0	0			2	0
92380	M	19	Terminale	Facebook	24h_1h	6h_7h	6	Plus_tard_que_3h_du_matin	11h_12h	9	4	7	1	Jouer_ou_discuter_en_utilisant_son_telephone_mobile	Je_joue_sur_telephone_tablette_ordi_console	0	1	0	1	1	1	1	1	1	3	1	0	0	5	1
92380	M	18	Terminale	Facebook	23h_24h	6h_7h	6	2h_3h	6h_7h	6	10	2	2	Ecouter_de_la_musique	Je_joue_sur_telephone_tablette_ordi_console	1	2	0	0	0	1	1	1	1	3	0			0	0
92380	F	21	Terminale	Facebook	Plus_tard_que_2h_du_matin	7h_8h	6	1h_2h	Plus_tard_que_14h	12	1	8	2	Jouer_ou_discuter_en_utilisant_son_telephone_mobile	Je_joue_sur_telephone_tablette_ordi_console	0	1	1	1	1	1	0	1	1	3	1	1	1	3	1
92380	F	20	Terminale	Facebook	23h_24h	7h_8h	6	24h_1h	10h_11h	7	4	8	4	Jouer_ou_discuter_en_utilisant_son_telephone_mobile	Je_joue_sur_telephone_tablette_ordi_console	0	1	0	1	1	1	1	1	1	3	1	0	0	4	1
92380	M	19	Terminale	Facebook	22h_23h	7h_8h	8	23h_24h	10h_11h	9	7	4	5	Lire_un_livre_un_journal_ou_une_BD	Je_lis_un_livre_un_journal_ou_une_BD	1	2	0	0	0	1	0	1	1	1	0			0	0
92380	M	19	Terminale	Facebook	22h_23h	7h_8h	8	23h_24h	10h_11h	8	7	1	1	Regarder_la_tele	Je_lis_un_livre_un_journal_ou_une_BD	1	2	0	0	0	1	0	1	1	1	0			1	0
92380	M	18	Terminale	Facebook	22h_23h	6h_7h	8	24h_1h	11h_12h	11	7	3	2	Jouer_console_ordi_ou_discuter_sur_internet_en_utilisant_un_ordinateur_ou_une_tablette	Je_regarde_des_videos	0	2	0	0	0	1	0	1	1	2	0			3	0
92380	M	22	Terminale	Facebook	23h_24h	7h_8h	5	23h_24h	11h_12h	5	4	9	8	Regarder_la_tele	Jecoute_de_la_musique_ou_la_radio	0	1	0	1	1	0	1	1	1	2	1	0	0	5	1
92380	F	20	Terminale	Facebook	21h_22h	6h_7h	10	2h_3h	7h_8h	8	6	4	4	Jouer_console_ordi_ou_discuter_sur_internet_en_utilisant_un_ordinateur_ou_une_tablette	Jenvoie_des_SMS_ou_jutilise_une_messagerie_instantanee_iMessage_Whatsapp_sur_telephone_mobile	0	2	0	1	0	0	1	1	1	3	1	0	1	5	1
92380	M	18	Terminale	Facebook	Plus_tard_que_2h_du_matin	9h_10h	8	Plus_tard_que_3h_du_matin	9h_10h	13	10	10	5	Jouer_console_ordi_ou_discuter_sur_internet_en_utilisant_un_ordinateur_ou_une_tablette	Jenvoie_des_SMS_ou_jutilise_une_messagerie_instantanee_iMessage_Whatsapp_sur_telephone_mobile	1	2	0	0	0	1	0	1	1	3	1	1	1	5	1
92380	F	23	Terminale	Facebook	22h_23h	6h_7h	8	23h_24h	10h_11h	11	5	3	1	Jouer_console_ordi_ou_discuter_sur_internet_en_utilisant_un_ordinateur_ou_une_tablette	Jenvoie_des_SMS_ou_jutilise_une_messagerie_instantanee_iMessage_Whatsapp_sur_telephone_mobile	0	1	0	0	0	1	1	1	1	3	0			4	0
92380	M	18	Terminale	Facebook	23h_24h	7h_8h	7	Plus_tard_que_3h_du_matin	10h_11h	6	9	5	3	Jouer_console_ordi_ou_discuter_sur_internet_en_utilisant_un_ordinateur_ou_une_tablette	Jenvoie_des_SMS_ou_jutilise_une_messagerie_instantanee_iMessage_Whatsapp_sur_telephone_mobile	1	2	0	0	0	1	0	1	1	3	1	1	1	5	1
92380	M	20	Terminale	Facebook	22h_23h	6h_7h	7	22h_23h	9h_10h	9	10	1	1	Jouer_ou_discuter_en_utilisant_son_telephone_mobile	Jenvoie_des_SMS_ou_jutilise_une_messagerie_instantanee_iMessage_Whatsapp_sur_telephone_mobile	1	2	0	0	0	1	1	1	1	3	0			4	0
92380	F	18	Terminale	Facebook	22h_23h	7h_8h	9	23h_24h	10h_11h	11	5	6	3	Regarder_la_tele	Jecoute_de_la_musique_ou_la_radio	0	1	0	1	1	0	0	0	1	2	0			3	0
92380	F	20	Terminale	Facebook	22h_23h	6h_7h	4	22h_23h	10h_11h	12	4	5	1	Aller_voir_des_amis	Aucune_jattends_de_mendormir	0	1	1	1	0	0	0	0	1	0	0			0	0
92380	F	22	Terminale	Facebook	21h_22h	6h_7h	8	2h_3h	10h_11h	5	8	8	1	Travailler	Autre_Jappelle_des_potes	0	2	1	0	1	0	0	0	1	3	0			0	0
92380	F	19	Terminale	Facebook	21h_22h	6h_7h	8	23h_24h	8h_9h	8	6	7	2	Jouer_ou_discuter_en_utilisant_son_telephone_mobile	Je_suis_sur_les_reseaux_sociaux	0	2	0	0	0	1	1	1	1	3	1	0	0	4	1
92380	F	18	Terminale	Facebook	23h_24h	6h_7h	6	2h_3h	12h_13h	8	7	9	7	Regarder_la_tele	Jecoute_de_la_musique_ou_la_radio	1	2	0	0	0	1	0	1	1	2	1	1	1	4	1
92380	M	18	Terminale	Facebook	22h_23h	6h_7h	8	24h_1h	12h_13h	12	6	3	7	Ecouter_de_la_musique	Jecoute_de_la_musique_ou_la_radio	0	2	0	0	0	0	0	0	1	2	0			0	0
92380	F	19	Terminale	Facebook	22h_23h	6h_7h	9	23h_24h	9h_10h	9	8	5	4	Jouer_ou_discuter_en_utilisant_son_telephone_mobile	Jenvoie_des_SMS_ou_jutilise_une_messagerie_instantanee_iMessage_Whatsapp_sur_telephone_mobile	1	2	0	1	0	1	0	1	1	3	0			3	0
92380	M	20	Terminale	Facebook	Plus_tard_que_2h_du_matin	7h_8h	2	2h_3h	10h_11h	6	3	5	1	Jouer_console_ordi_ou_discuter_sur_internet_en_utilisant_un_ordinateur_ou_une_tablette	Jenvoie_des_SMS_ou_jutilise_une_messagerie_instantanee_iMessage_Whatsapp_sur_telephone_mobile	1	1	0	0	0	1	1	1	1	3	0			5	0
92380	F	18	Terminale	Google	22h_23h	7h_8h	8	24h_1h	11h_12h	10	10	5	2	Ecouter_de_la_musique	Aucune_jattends_de_mendormir	1	2	0	0	0	0	0	0	1	0	0			0	0
92380	M	21	Terminale	Google	22h_23h	7h_8h	9	22h_23h	8h_9h	8	5	8	3	Regarder_la_tele	Je_regarde_la_tele	0	1	0	0	0	1	1	1	1	2	1	0	0	2	1
92380	F	18	Terminale	Instagram	23h_24h	6h_7h	5	23h_24h	10h_11h	10	4	6	5	Jouer_ou_discuter_en_utilisant_son_telephone_mobile	Autre_euuuh_bah_la_masturbation_cest_logique_et_les_videos_XD	1	1	0	0	0	1	0	1	1	2	1	0	0	5	1
92380	F	20	Terminale	Instagram	23h_24h	6h_7h	6	1h_2h	12h_13h	12	4	4	1	Reseaux_sociaux	Autre_reseaux_sociaux_ou_ecouter_de_la_musique	0	1	0	0	0	1	1	1	1	3	0			5	0
92380	F	18	Terminale	Instagram	21h_22h	6h_7h	8	22h_23h	9h_10h	10	8	4	2	Jouer_ou_discuter_en_utilisant_son_telephone_mobile	Je_lis_un_livre_un_journal_ou_une_BD	1	2	0	0	0	1	0	1	1	1	0			4	0
92380	F	24	Terminale	Instagram	22h_23h	6h_7h	6	2h_3h	13h_14h	5	7	5	6	Ecouter_de_la_musique	Je_suis_sur_les_reseaux_sociaux	0	2	0	0	0	1	0	1	1	3	1	0	1	0	1
92380	M	18	Terminale	Instagram	Plus_tard_que_2h_du_matin	6h_7h	6	Plus_tard_que_3h_du_matin	12h_13h	13	10	3	1	Jouer_console_ordi_ou_discuter_sur_internet_en_utilisant_un_ordinateur_ou_une_tablette	Je_joue_sur_telephone_tablette_ordi_console	1	2	0	0	0	0	0	0	1	3	1	0	0	5	1
92380	F	18	Terminale	Instagram	22h_23h	7h_8h	10	24h_1h	11h_12h	12	10	4	1	Activite_en_famille_parents_freres_et_sœurs:_discussion_jeu_films	Je_suis_sur_les_reseaux_sociaux	0	2	0	1	0	0	0	0	1	3	0			0	0
92380	M	18	Terminale	Instagram	21h_22h	6h_7h	6	22h_23h	8h_9h	7	1	6	1	Ecouter_de_la_musique	Jecoute_de_la_musique_ou_la_radio	0	1	0	0	0	0	0	0	1	2	1	0	0	0	1
92380	F	22	Terminale	Instagram	22h_23h	6h_7h	7	1h_2h	12h_13h	10	8	1	10	Regarder_la_tele	Je_regarde_la_tele	0	2	0	1	1	0	0	0	1	2	0			3	0
92380	M		Terminale	lenfer	Plus_tard_que_2h_du_matin	6h_7h	2	Plus_tard_que_3h_du_matin	Plus_tard_que_14h	18	1	6	10	Autre_du_bon_sexe_bien_salase	Autre_une_bonne_baisse	1	1	0	1	1	0	1	1	1		0			0	0
92380	M	19	Terminale	Twitter	22h_23h	6h_7h	7	2h_3h	10h_11h	7	7	8	8	Jouer_console_ordi_ou_discuter_sur_internet_en_utilisant_un_ordinateur_ou_une_tablette	Je_regarde_des_videos	0	2	0	0	0	1	1	1	1	2	0			4	0
92380	F	19	Terminale	whattsapp	22h_23h	6h_7h	6	1h_2h	10h_11h	11	3	8	2	Regarder_la_tele	Jenvoie_des_SMS_ou_jutilise_une_messagerie_instantanee_iMessage_Whatsapp_sur_telephone_mobile	0	1	0	1	1	0	0	0	1	3	0			3	0
92380	M	21	Terminale	Youtube	21h_22h	6h_7h	7	1h_2h	9h_10h	10	10	1	1	Ecouter_de_la_musique	Jecoute_de_la_musique_ou_la_radio	1	2	0	1	0	1	0	1	1	2	0			0	0
92380	F	20	Terminale	Youtube	21h_22h	6h_7h	7	1h_2h	10h_11h	11	5	5	4	Ecouter_de_la_musique	Jecoute_de_la_musique_ou_la_radio	0	1	0	1	0	1	0	1	1	2	0			0	0
93140	F	35	Terminale	Facebook	22h_23h	6h_7h	7	23h_24h	7h_8h	7	9	1	2	Regarder_la_tele	Je_joue_sur_telephone_tablette_ordi_console	1	2	0	0	0	0	0	0	1	3	0			3	0
93200	M	18	Terminale	Aucun	24h_1h	6h_7h	7	2h_3h	9h_10h	7	10	1	2	Jouer_console_ordi_ou_discuter_sur_internet_en_utilisant_un_ordinateur_ou_une_tablette	Aucune_jattends_de_mendormir	1	2	1	0	0	1	1	1	1	0	0			5	0
93200	M	19	Terminale	Aucun	22h_23h	6h_7h	7	24h_1h	12h_13h	13	8	3	4	Regarder_la_tele	Je_regarde_des_videos	1	2	0	0	0	0	0	0	1	2	0			4	0
93200	F	18	Terminale	Facebook	24h_1h	8h_9h	8	1h_2h	10h_11h	10	3	8	5	Aller_voir_des_amis	Je_regarde_la_tele	0	1	0	0	0	1	1	1	1	2	0			0	0
93200	M	18	Terminale	Facebook	23h_24h	6h_7h	7	1h_2h	12h_13h	9	9	4	3	Jouer_console_ordi_ou_discuter_sur_internet_en_utilisant_un_ordinateur_ou_une_tablette	Je_suis_sur_les_reseaux_sociaux	1	2	0	0	0	1	1	1	1	3	1	1	0	2	1
93200	M	17	Terminale	Facebook	23h_24h	6h_7h	7	1h_2h	11h_12h	10	10	10	5	Ecouter_de_la_musique	Jecoute_de_la_musique_ou_la_radio	0	2	1	0	1	0	1	1	1	2	0			0	0
93200	M	18	Terminale	Facebook	23h_24h	7h_8h	7	1h_2h	10h_11h	9	1	3	10	Jouer_console_ordi_ou_discuter_sur_internet_en_utilisant_un_ordinateur_ou_une_tablette	Jenvoie_des_SMS_ou_jutilise_une_messagerie_instantanee_iMessage_Whatsapp_sur_telephone_mobile	1	1	0	0	0	1	1	1	1	3	0			5	0
93200	M	18	Terminale	Facebook	24h_1h	6h_7h	5	1h_2h	6h_7h	7	3	5	8	Jouer_console_ordi_ou_discuter_sur_internet_en_utilisant_un_ordinateur_ou_une_tablette	Jecoute_de_la_musique_ou_la_radio	1	1	0	0	0	1	1	1	1	2	1	0	0	4	1
93200	M	19	Terminale	Facebook	1h_2h	6h_7h	5	2h_3h	9h_10h	8	8	9	1	Regarder_la_tele	Je_joue_sur_telephone_tablette_ordi_console	1	2	0	0	0	0	1	1	1	3	0			2	0
93200	M	19	Terminale	Facebook	1h_2h	6h_7h	5	2h_3h	9h_10h	8	8	9	1	Regarder_la_tele	Je_joue_sur_telephone_tablette_ordi_console	1	2	0	0	0	0	1	1	1	3	0			2	0
93200	M	18	Terminale	Facebook	21h_22h	7h_8h	9	21h_22h	8h_9h	10	8	2	2	Activite_en_famille_parents_freres_et_sœurs:_discussion_jeu_films	Aucune_jattends_de_mendormir	1	2	0	1	0	1	0	1	1	0	0			0	0
93200	M	18	Terminale	Facebook	22h_23h	7h_8h	7	1h_2h	11h_12h	9	9	5	1	Travailler	Aucune_jattends_de_mendormir	1	2	0	0	0	1	1	1	1	0	0			0	0
93200	M	17	Terminale	Facebook	23h_24h	7h_8h	8	24h_1h	9h_10h	10	8	2	3	Jouer_ou_discuter_en_utilisant_son_telephone_mobile	Jenvoie_des_SMS_ou_jutilise_une_messagerie_instantanee_iMessage_Whatsapp_sur_telephone_mobile	1	2	0	0	0	1	1	1	1	3	0			5	0
93200	M	17	Terminale	Facebook	23h_24h	6h_7h	7	Plus_tard_que_3h_du_matin	9h_10h	7	5	8	3	Regarder_la_tele	Jenvoie_des_SMS_ou_jutilise_une_messagerie_instantanee_iMessage_Whatsapp_sur_telephone_mobile	0	1	0	0	0	0	0	0	1	3	0			2	0
93200	M	20	Terminale	Google	23h_24h	6h_7h	7	24h_1h	12h_13h	11	8	2	4	Regarder_la_tele	Je_joue_sur_telephone_tablette_ordi_console	0	2	0	0	0	1	0	1	1	3	1	0	1	4	1
93200	M	17	Terminale	Habbo	Plus_tard_que_2h_du_matin	6h_7h	3	Plus_tard_que_3h_du_matin	Plus_tard_que_14h	14	3	10	10	Autre_Fume	Autre_fume	0	1	1	1	1	0	0	0	0		1	1	0	0	1
93200	M	17	Terminale	Instagram	23h_24h	7h_8h	7	1h_2h	9h_10h	8	8	6	3	Jouer_ou_discuter_en_utilisant_son_telephone_mobile	Je_suis_sur_les_reseaux_sociaux	1	2	0	0	0	0	0	0	1	3	1	0	0	4	1
93200	M	18	Terminale	Snapchat	1h_2h	6h_7h	8	Plus_tard_que_3h_du_matin	12h_13h	13	1	4	1	Jouer_console_ordi_ou_discuter_sur_internet_en_utilisant_un_ordinateur_ou_une_tablette	Aucune_jattends_de_mendormir	1	1	0	0	0	1	1	1	1	0	1			2	1
93200	M	17	Terminale	Snapchat	24h_1h	6h_7h	6	Plus_tard_que_3h_du_matin	12h_13h	11	7	9	6	Regarder_la_tele	Aucune_jattends_de_mendormir	0	2	1	0	1	1	1	1	1	0	0			4	0
93200	M	19	Terminale	Snapchat	24h_1h	6h_7h	5	2h_3h	8h_9h	6	1	7	1	Jouer_console_ordi_ou_discuter_sur_internet_en_utilisant_un_ordinateur_ou_une_tablette	Je_suis_sur_les_reseaux_sociaux	0	1	0	0	0	1	1	1	1	3	1	0	0	3	1
93200	M	17	Terminale	Snapchat	24h_1h	7h_8h	7	Plus_tard_que_3h_du_matin	12h_13h	2	5	8	2	Jouer_console_ordi_ou_discuter_sur_internet_en_utilisant_un_ordinateur_ou_une_tablette	Jenvoie_des_SMS_ou_jutilise_une_messagerie_instantanee_iMessage_Whatsapp_sur_telephone_mobile	1	1	0	0	0	0	1	1	1	3	1	0	0	5	1
93200	M	17	Terminale	Snapchat	23h_24h	6h_7h	8	2h_3h	12h_13h	10	10	10	1	Jouer_console_ordi_ou_discuter_sur_internet_en_utilisant_un_ordinateur_ou_une_tablette	Jenvoie_des_SMS_ou_jutilise_une_messagerie_instantanee_iMessage_Whatsapp_sur_telephone_mobile	0	2	0	0	0	1	1	1	1	3	0			4	0
93200	M	17	Terminale	Snapchat	24h_1h	6h_7h	5	Plus_tard_que_3h_du_matin	8h_9h	5	2	1	1	Jouer_console_ordi_ou_discuter_sur_internet_en_utilisant_un_ordinateur_ou_une_tablette	Jecoute_de_la_musique_ou_la_radio	0	1	0	1	1	0	0	0	1	2	1	0	1	5	1
93200	M	17	Terminale	whattsapp	23h_24h	7h_8h	8	24h_1h	12h_13h	12	6	7	8	Regarder_la_tele	Aucune_jattends_de_mendormir	1	2	0	0	0	1	0	1	1	0	0			1	0
93200	M	18	Terminale	whattsapp	24h_1h	6h_7h	6	1h_2h	13h_14h	10	2	10	3	Regarder_la_tele	Je_regarde_des_videos	0	1	0	0	0	0	1	1	1	2	1	0	0	5	1
93200	M	18	Terminale	Youtube	23h_24h	6h_7h	7	1h_2h	9h_10h	10	7	4	3	Jouer_console_ordi_ou_discuter_sur_internet_en_utilisant_un_ordinateur_ou_une_tablette	Je_regarde_des_videos	1	2	0	0	0	1	1	1	1	2	1			5
75008	M	12	5e	Aucun	21h_22h	7h_8h	9	22h_23h	7h_8h	10	8	2	1	Activite_en_famille_parents_freres_et_sœurs:_discussion_jeu_films	Aucune_jattends_de_mendormir	1	2	0	0	0	0	0	0	1	0	0			0	0
75008	M	12	5e	Aucun	21h_22h	7h_8h	9	22h_23h	7h_8h	9	10	8	6	Ecouter_de_la_musique	Aucune_jattends_de_mendormir	0	2	0	1	1	1	0	1	1	0	0			0	0
75008	M	12	5e	Aucun	21h_22h	7h_8h	10	21h_22h	8h_9h	11	9	2	6	Lire_un_livre_un_journal_ou_une_BD	Aucune_jattends_de_mendormir	1	2	0	0	0	0	0	0	0	0	0			0	0
75008	M	12	5e	Aucun	20h_21h	7h_8h	11	1h_2h	10h_11h	8	8	3	2	Lire_un_livre_un_journal_ou_une_BD	Aucune_jattends_de_mendormir	1	2	0	0	0	1	0	1	1	0	0			0	0
75008	F	13	5e	Aucun	20h_21h	7h_8h	11	20h_21h	10h_11h	12	6	5	4	Lire_un_livre_un_journal_ou_une_BD	Aucune_jattends_de_mendormir	0	2	0	0	0	0	0	0	0	0	0			0	0
75008	M	13	5e	Aucun	22h_23h	8h_9h	10	24h_1h	10h_11h	10	10	1	1	Lire_un_livre_un_journal_ou_une_BD	Aucune_jattends_de_mendormir	1	2	0	0	0	0	0	0	1	0	0			0	0
75008	M	12	5e	Aucun	21h_22h	7h_8h	9	24h_1h	7h_8h	11	8	1	5	Regarder_la_tele	Aucune_jattends_de_mendormir	1	2	0	0	0	0	0	0	1	0	0			2	0
75008	M	13	5e	Aucun	21h_22h	8h_9h	10	24h_1h	9h_10h	11	7	1	2	Regarder_la_tele	Aucune_jattends_de_mendormir	1	2	0	0	0	0	0	0	1	0	0			2	0
75008	M	11	5e	Aucun	21h_22h	8h_9h	10	22h_23h	9h_10h	12	8	3	1	Lire_un_livre_un_journal_ou_une_BD	Je_lis_un_livre_un_journal_ou_une_BD	1	2	0	0	0	1	0	1	1	1	0			0	0
75008	F	12	5e	Aucun	21h_22h	6h_7h	7	22h_23h	8h_9h	9	9	1	1	Lire_un_livre_un_journal_ou_une_BD	Je_lis_un_livre_un_journal_ou_une_BD	1	2	0	0	0	0	0	0	1	1	0			0	0
75008	F	12	5e	Aucun	21h_22h	8h_9h	8	22h_23h	10h_11h	10	4	2	3	Lire_un_livre_un_journal_ou_une_BD	Je_lis_un_livre_un_journal_ou_une_BD	0	1	1	1	0	1	0	1	1	1	0			0	0
75008	F	12	5e	Aucun	22h_23h	7h_8h	8	23h_24h	10h_11h	10	7	2	6	Lire_un_livre_un_journal_ou_une_BD	Je_lis_un_livre_un_journal_ou_une_BD	1	2	0	0	0	1	0	1	1	1	0			0	0
75008	F	12	5e	Aucun	22h_23h	7h_8h	8	23h_24h	10h_11h	11	9	1	2	Lire_un_livre_un_journal_ou_une_BD	Je_lis_un_livre_un_journal_ou_une_BD	1	2	0	0	0	0	0	0	1	1	0			0	0
75008	M	12	5e	Aucun	22h_23h	7h_8h	9	23h_24h	9h_10h	10	8	2	2	Regarder_la_tele	Je_lis_un_livre_un_journal_ou_une_BD	1	2	0	0	0	0	0	0	1	1	0			1	0
75008	F	13	5e	Aucun	22h_23h	6h_7h	7	23h_24h	8h_9h	9	6	2	3	Lire_un_livre_un_journal_ou_une_BD	Je_lis_un_livre_un_journal_ou_une_BD	1	2	1	0	0	0	0	0	1	1	1	0	0	0	1
75008	M	13	5e	Aucun	22h_23h	9h_10h	9	22h_23h	9h_10h	9	10	1	1	Jouer_console_ordi_ou_discuter_sur_internet_en_utilisant_un_ordinateur_ou_une_tablette	Je_regarde_des_videos	0	2	0	0	0	0	0	0	0	2	0			2	0
75008	M	12	5e	Aucun	21h_22h	6h_7h	8	23h_24h	8h_9h	10	8	2	2	Ecouter_de_la_musique	Jecoute_de_la_musique_ou_la_radio	1	2	1	1	0	1	0	1	1	2	0			0	0
75008	M	12	5e	Aucun	21h_22h	8h_9h	10	23h_24h	8h_9h	9	9	1	1	Lire_un_livre_un_journal_ou_une_BD	Jecoute_de_la_musique_ou_la_radio	1	2	0	0	0	0	0	0	1	2	0			0	0
75008	F	12	5e	Aucun	21h_22h	7h_8h	9	23h_24h	9h_10h	10	8	1	3	Ecouter_de_la_musique	Jecoute_de_la_musique_ou_la_radio	1	2	0	0	0	0	0	0	1	2	0			0	0
75008	M	13	5e	Aucun	20h_21h	7h_8h	8	22h_23h	10h_11h	11	5	5	5	Autre_manger	Je_lis_un_livre_un_journal_ou_une_BD	0	1	1	0	0	1	0	1	1	1	0			0	0
75008	F	12	5e	Aucun	21h_22h	7h_8h	10	22h_23h	8h_9h	10	10	1	1	Lire_un_livre_un_journal_ou_une_BD	Aucune_jattends_de_mendormir	1	2	0	0	0	1	0	1	1	0	0			0	0
75008	M	14	5e	Aucun	21h_22h	6h_7h	7	22h_23h	7h_8h	6	7	2	1	Regarder_la_tele	Aucune_jattends_de_mendormir	1	2	0	0	0	1	1	1	1	0	0			4	0
75008	M	12	5e	Aucun	21h_22h	7h_8h	9	23h_24h	8h_9h	8	7	3	2	Lire_un_livre_un_journal_ou_une_BD	Je_joue_sur_telephone_tablette_ordi_console	1	2	0	0	0	0	0	0	1	3	0			0	0
75008	F	12	5e	Aucun	21h_22h	7h_8h	10	23h_24h	9h_10h	10	9	1	5	Activite_en_famille_parents_freres_et_sœurs:_discussion_jeu_films	Je_lis_un_livre_un_journal_ou_une_BD	1	2	0	0	0	0	0	0	1	1	0			0	0
75008	F	13	5e	Aucun	21h_22h	7h_8h	10	22h_23h	8h_9h	11	9	10	1	Lire_un_livre_un_journal_ou_une_BD	Je_lis_un_livre_un_journal_ou_une_BD	1	2	0	0	0	1	0	1	1	1	0			0	0
75008	M	13	5e	Aucun	23h_24h	7h_8h	8	23h_24h	7h_8h	10	7	9	3	Lire_un_livre_un_journal_ou_une_BD	Je_lis_un_livre_un_journal_ou_une_BD	0	2	1	0	1	0	0	0	1	1	0			0	0
75008	F	13	5e	Aucun	21h_22h	7h_8h	8	22h_23h	10h_11h	10	4	5	2	Travailler	Je_lis_un_livre_un_journal_ou_une_BD	0	1	0	0	0	0	0	0	1	1	0			0	0
75008	M	12	5e	Aucun	22h_23h	8h_9h	9	24h_1h	11h_12h	12	9	3	5	Jouer_console_ordi_ou_discuter_sur_internet_en_utilisant_un_ordinateur_ou_une_tablette	Je_regarde_des_videos	1	2	0	0	0	0	0	0	1	2	0			5	0
75008	M	12	5e	Autre_Skype	22h_23h	7h_8h	8	2h_3h	10h_11h	9	6	2	5	Autre_parler_avec_mes_potes_sur_skype	Aucune_jattends_de_mendormir	1	2	0	0	0	1	0	1	1	0	0			3	0
75008	M	12	5e	Google	22h_23h	7h_8h	9	23h_24h	12h_13h	13	9	3	4	Ecouter_de_la_musique	Jecoute_de_la_musique_ou_la_radio	1	2	0	0	0	0	0	0	1	2	0			0	0
75008	M	12	5e	Google	21h_22h	6h_7h	9	22h_23h	7h_8h	10	8	1	5	Regarder_la_tele	Je_lis_un_livre_un_journal_ou_une_BD	1	2	0	0	0	0	0	0	0	1	0			1	0
75008	M	12	5e	Google	22h_23h	7h_8h	8	24h_1h	10h_11h	10	3	5	6	Regarder_la_tele	Je_lis_un_livre_un_journal_ou_une_BD	0	1	0	0	0	1	0	1	1	1	1	0	1	3	1
75008	M	12	5e	Google	22h_23h	7h_8h	10	23h_24h	8h_9h	13	7	2	2	Regarder_la_tele	Je_regarde_des_videos	1	2	0	0	0	0	0	0	1	2	0			2	0
75008	M	13	5e	Instagram	21h_22h	7h_8h	10	23h_24h	9h_10h	10	10	9	3	Ecouter_de_la_musique	Aucune_jattends_de_mendormir	1	2	0	0	0	0	0	0	1	0	0			0	0
75008	M	12	5e	Instagram	21h_22h	8h_9h	9	23h_24h	11h_12h	12	6	4	10	Jouer_console_ordi_ou_discuter_sur_internet_en_utilisant_un_ordinateur_ou_une_tablette	Aucune_jattends_de_mendormir	0	2	0	0	0	1	0	1	1	0	0			3	0
75008	F	12	5e	Instagram	21h_22h	7h_8h	10	23h_24h	11h_12h	14	10	10	1	jouer_dans_le_portable	Aucune_jattends_de_mendormir	0	2	0	1	1	0	0	0	1	0	0			4	0
75008	M	13	5e	Instagram	22h_23h	7h_8h	8	1h_2h	12h_13h	9	10	2	1	Jouer_ou_discuter_en_utilisant_son_telephone_mobile	Aucune_jattends_de_mendormir	0	2	1	0	0	0	0	0	1	0	0			4	0
75008	F	13	5e	Instagram	22h_23h	7h_8h	9	23h_24h	9h_10h	10	8	1	2	Lire_un_livre_un_journal_ou_une_BD	Aucune_jattends_de_mendormir	1	2	0	0	0	0	0	0	1	0	0			0	0
75008	M	13	5e	Instagram	22h_23h	7h_8h	9	23h_24h	9h_10h	10	8	3	5	Regarder_la_tele	Aucune_jattends_de_mendormir	0	2	0	0	0	0	0	0	1	0	0			3	0
75008	F	13	5e	Instagram	22h_23h	7h_8h	10	23h_24h	10h_11h	10	9	2	5	Regarder_la_tele	Aucune_jattends_de_mendormir	1	2	0	0	0	0	0	0	1	0	0			2	0
75008	M	13	5e	Instagram	20h_21h	7h_8h	10	21h_22h	10h_11h	10	10	3	2	Regarder_la_tele	Aucune_jattends_de_mendormir	1	2	0	0	0	0	0	0	1	0	0			1	0
75008	F	12	5e	Instagram	22h_23h	8h_9h	9	24h_1h	10h_11h	10	7	4	3	Regarder_la_tele	Aucune_jattends_de_mendormir	1	2	0	0	0	1	0	1	1	0	0			2	0
75008	F	13	5e	Instagram	21h_22h	7h_8h	8	23h_24h	9h_10h	10	8	4	2	Ecouter_de_la_musique	Aucune_jattends_de_mendormir	0	2	0	0	0	1	0	1	1	0	0			0	0
75008	F	13	5e	Instagram	21h_22h	7h_8h	8	23h_24h	10h_11h	10	8	1	4	Jouer_ou_discuter_en_utilisant_son_telephone_mobile	Aucune_jattends_de_mendormir	1	2	0	0	0	0	0	0	1	0	0			1	0
75008	M	12	5e	Instagram	23h_24h	7h_8h	6	1h_2h	10h_11h	9	7	8	9	Regarder_la_tele	Autre_branlette	0	2	1	1	1	1	0	1	1		1	0	0	5	1
75008	M	13	5e	Instagram	22h_23h	7h_8h	6	1h_2h	10h_11h	8	6	9	8	Regarder_la_tele	Autre_branlette	0	2	1	1	1	0	0	0	1		1	0	0	5	1
75008	M	13	5e	Instagram	21h_22h	8h_9h	10	23h_24h	10h_11h	11	9	1	2	Regarder_la_tele	Autre_Je_pense	1	2	0	0	0	1	0	1	1	0	0			1	0
75008	F	12	5e	Instagram	22h_23h	7h_8h	8	23h_24h	12h_13h	13	7	6	4	Jouer_ou_discuter_en_utilisant_son_telephone_mobile	Autre_je_reflechis_sur_ma_vie	1	2	1	0	0	0	0	0	1	0	0			2	0
75008	M	12	5e	Instagram	22h_23h	7h_8h	9	1h_2h	10h_11h	9	7	2	6	Lire_un_livre_un_journal_ou_une_BD	Je_joue_sur_telephone_tablette_ordi_console	1	2	0	0	0	0	0	0	1	3	0			0	0
75008	F	13	5e	Instagram	24h_1h	7h_8h	7	24h_1h	12h_13h	12	9	7	3	Ecouter_de_la_musique	Je_joue_sur_telephone_tablette_ordi_console	0	2	0	0	0	0	0	0	1	3	0			0	0
75008	F	13	5e	Instagram	22h_23h	8h_9h	9	23h_24h	9h_10h	10	6	1	4	Lire_un_livre_un_journal_ou_une_BD	Je_lis_un_livre_un_journal_ou_une_BD	1	2	0	0	0	0	0	0	1	1	0			0	0
75008	F	13	5e	Instagram	22h_23h	7h_8h	7	23h_24h	10h_11h	10	8	1	3	Lire_un_livre_un_journal_ou_une_BD	Je_lis_un_livre_un_journal_ou_une_BD	1	2	1	0	0	0	0	0	1	1	0			0	0
75008	F	11	5e	Instagram	21h_22h	7h_8h	10	23h_24h	10h_11h	11	9	5	2	Lire_un_livre_un_journal_ou_une_BD	Je_lis_un_livre_un_journal_ou_une_BD	1	2	1	0	0	1	0	1	1	1	0			0	0
75008	M	12	5e	Instagram	21h_22h	6h_7h	9	21h_22h	7h_8h	10	8	4	4	Travailler	Je_lis_un_livre_un_journal_ou_une_BD	0	2	0	0	0	0	0	0	1	1	0			0	0
75008	M	12	5e	Instagram	21h_22h	8h_9h	12	22h_23h	9h_10h	12	9	1	3	Lire_un_livre_un_journal_ou_une_BD	Je_lis_un_livre_un_journal_ou_une_BD	1	2	0	0	0	1	0	1	1	1	0			0	0
75008	M	12	5e	Instagram	1h_2h	7h_8h	4	1h_2h	10h_11h	6	3	2	2	Ecouter_de_la_musique	Je_lis_un_livre_un_journal_ou_une_BD	1	1	1	0	0	0	0	0	1	1	1	0	1	0	1
75008	M	13	5e	Instagram	21h_22h	7h_8h	9	23h_24h	9h_10h	10	8	4	3	Lire_un_livre_un_journal_ou_une_BD	Je_lis_un_livre_un_journal_ou_une_BD	1	2	0	0	0	0	0	0	1	1	0			0	0
75008	F	12	5e	Instagram	23h_24h	8h_9h	8	23h_24h	9h_10h	10	9	1	3	Jouer_console_ordi_ou_discuter_sur_internet_en_utilisant_un_ordinateur_ou_une_tablette	Je_regarde_des_videos	1	2	1	1	0	0	0	0	1	2	0			5	0
75008	M	13	5e	Instagram	21h_22h	7h_8h	8	1h_2h	10h_11h	10	8	2	2	Activite_en_famille_parents_freres_et_sœurs:_discussion_jeu_films	Je_regarde_des_videos	1	2	1	0	0	1	0	1	1	2	1	0	0	0	1
75008	M	13	5e	Instagram	21h_22h	8h_9h	7	1h_2h	11h_12h	10	8	9	5	Autre_je_vais_jouer_au_foot_dans_ma_cour	Je_regarde_des_videos	1	2	1	0	1	0	0	0	1	2	1	1	1	0	1
75008	M	12	5e	Instagram	23h_24h	7h_8h	8	2h_3h	11h_12h	10	5	8	4	Jouer_console_ordi_ou_discuter_sur_internet_en_utilisant_un_ordinateur_ou_une_tablette	Je_regarde_des_videos	0	1	1	0	1	0	0	0	1	2	0			4	0
75008	M	13	5e	Instagram	22h_23h	7h_8h	10	23h_24h	12h_13h	12	6	1	3	Jouer_console_ordi_ou_discuter_sur_internet_en_utilisant_un_ordinateur_ou_une_tablette	Je_regarde_des_videos	1	2	1	1	0	0	0	0	1	2	0			3	0
75008	F	12	5e	Instagram	21h_22h	7h_8h	8	23h_24h	10h_11h	9	5	3	7	Travailler	Je_regarde_des_videos	0	1	1	1	1	0	0	0	1	2	0			0	0
75008	F	12	5e	Instagram	22h_23h	7h_8h	9	23h_24h	8h_9h	10	10	1	3	Jouer_console_ordi_ou_discuter_sur_internet_en_utilisant_un_ordinateur_ou_une_tablette	Je_suis_sur_les_reseaux_sociaux	1	2	1	0	0	1	0	1	1	3	0			3	0
75008	F	12	5e	Instagram	22h_23h	7h_8h	6	1h_2h	9h_10h	7	5	2	7	Autre_telephone	Je_suis_sur_les_reseaux_sociaux	0	1	1	0	1	0	0	0	1	3	0			5	0
75008	F	13	5e	Instagram	22h_23h	8h_9h	9	23h_24h	9h_10h	9	9	2	4	Jouer_console_ordi_ou_discuter_sur_internet_en_utilisant_un_ordinateur_ou_une_tablette	Je_suis_sur_les_reseaux_sociaux	1	2	0	0	0	1	0	1	1	3	0			2	0
75008	F	13	5e	Instagram	22h_23h	7h_8h	8	23h_24h	9h_10h	8	6	6	7	Jouer_ou_discuter_en_utilisant_son_telephone_mobile	Je_suis_sur_les_reseaux_sociaux	0	2	0	0	0	0	0	0	1	3	0			3	0
75008	F	12	5e	Instagram	23h_24h	8h_9h	8	24h_1h	11h_12h	12	8	2	2	Jouer_ou_discuter_en_utilisant_son_telephone_mobile	Je_suis_sur_les_reseaux_sociaux	1	2	0	0	0	1	0	1	1	3	1		1	3	1
75008	M	12	5e	Instagram	21h_22h	7h_8h	10	23h_24h	9h_10h	10	8	5	5	Jouer_ou_discuter_en_utilisant_son_telephone_mobile	Je_suis_sur_les_reseaux_sociaux	1	2	0	0	0	1	0	1	1	3	0			2	0
75008	F	12	5e	Instagram	21h_22h	7h_8h	12	24h_1h	8h_9h	12	5	2	2	Jouer_ou_discuter_en_utilisant_son_telephone_mobile	Je_suis_sur_les_reseaux_sociaux	0	1	0	0	0	0	0	0	1	3	0			2	0
75008	F	13	5e	Instagram	22h_23h	7h_8h	8	23h_24h	10h_11h	10	9	5	8	Jouer_ou_discuter_en_utilisant_son_telephone_mobile	Je_suis_sur_les_reseaux_sociaux	1	2	0	0	0	0	0	0	1	3	0			5	0
75008	M	12	5e	Instagram	22h_23h	7h_8h	8	23h_24h	10h_11h	10	7	1	7	Travailler	Je_suis_sur_les_reseaux_sociaux	1	2	0	0	0	1	0	1	1	3	1	1	0	0	1
75008	F	12	5e	Instagram	21h_22h	7h_8h	9	22h_23h	8h_9h	7	7	8	6	Ecouter_de_la_musique	Jecoute_de_la_musique_ou_la_radio	0	2	0	0	0	0	0	0	1	2	0			0	0
75008	F	12	5e	Instagram	22h_23h	7h_8h	8	23h_24h	10h_11h	9	8	2	2	Ecouter_de_la_musique	Jecoute_de_la_musique_ou_la_radio	1	2	0	0	0	0	0	0	1	2	0			0	0
75008	M	12	5e	Instagram	21h_22h	7h_8h	8	23h_24h	10h_11h	9	8	7	6	Jouer_console_ordi_ou_discuter_sur_internet_en_utilisant_un_ordinateur_ou_une_tablette	Jecoute_de_la_musique_ou_la_radio	1	2	0	0	0	1	0	1	1	2	1	1	0	5	1
75008	M	13	5e	Instagram	1h_2h	8h_9h	5	1h_2h	13h_14h	13	8	9	9	Jouer_console_ordi_ou_discuter_sur_internet_en_utilisant_un_ordinateur_ou_une_tablette	Jecoute_de_la_musique_ou_la_radio	1	2	0	0	0	1	1	1	1	2	1	0	0	5	1
75008	F	12	5e	Instagram	23h_24h	8h_9h	8	23h_24h	10h_11h	10	9	1	1	Ecouter_de_la_musique	Jenvoie_des_SMS_ou_jutilise_une_messagerie_instantanee_iMessage_Whatsapp_sur_telephone_mobile	1	2	0	0	0	1	0	1	1	3	0			0	0
75008	M	12	5e	Instagram	21h_22h	7h_8h	10	22h_23h	9h_10h	9	10	2	10	Lire_un_livre_un_journal_ou_une_BD	Aucune_jattends_de_mendormir	1	2	0	0	0	0	0	0	1	0	0			0	0
75008	M	12	5e	Instagram	21h_22h	7h_8h	10	22h_23h	9h_10h	12	10	2	2	Ecouter_de_la_musique	Aucune_jattends_de_mendormir	1	2	0	0	0	0	0	0	1	0	0			0	0
75008	M	12	5e	Instagram	21h_22h	7h_8h	9	23h_24h	9h_10h	11	7	2	1	Lire_un_livre_un_journal_ou_une_BD	Aucune_jattends_de_mendormir	1	2	0	0	0	1	0	1	1	0	0			0	0
75008	M	13	5e	Instagram	20h_21h	7h_8h	9	24h_1h	11h_12h	11	10	10	10	Regarder_la_tele	Aucune_jattends_de_mendormir	0	2	0	1	1	1	0	1	1	0	0			3	0
75008	M	12	5e	Instagram	21h_22h	7h_8h	9	24h_1h	10h_11h	11	7	2	2	Regarder_la_tele	Aucune_jattends_de_mendormir	1	2	0	0	0	0	0	0	0	0	0			2	0
75008	M	12	5e	Instagram	21h_22h	7h_8h	7	21h_22h	9h_10h	11	8	1	5	Lire_un_livre_un_journal_ou_une_BD	Je_lis_un_livre_un_journal_ou_une_BD	1	2	0	0	0	0	0	0	1	1	0			0	0
75008	M	12	5e	Instagram	21h_22h	8h_9h	10	23h_24h	10h_11h	10	9	1	1	Jouer_console_ordi_ou_discuter_sur_internet_en_utilisant_un_ordinateur_ou_une_tablette	Je_regarde_des_videos	1	2	1	0	0	1	0	1	1	2	0			3	0
75008	M	12	5e	Instagram	20h_21h	7h_8h	9	23h_24h	10h_11h	10	10	4	10	Jouer_console_ordi_ou_discuter_sur_internet_en_utilisant_un_ordinateur_ou_une_tablette	Je_regarde_des_videos	1	2	1	0	1	0	1	1	1	2	1	0	1	2	1
75008	M	12	5e	Instagram	24h_1h	8h_9h	9	24h_1h	10h_11h	8	9	3	5	Jouer_console_ordi_ou_discuter_sur_internet_en_utilisant_un_ordinateur_ou_une_tablette	Je_regarde_des_videos	0	2	0	0	0	1	0	1	1	2	1	1	0	4	1
75008	M	13	5e	Instagram	22h_23h	7h_8h	9	1h_2h	12h_13h	11	9	2	5	Regarder_la_tele	Je_regarde_des_videos	1	2	0	0	0	1	1	1	1	2	0			4	0
75008	M	13	5e	Instagram	24h_1h	6h_7h	4	Plus_tard_que_3h_du_matin	11h_12h	13	7	10	6	Regarder_la_tele	Je_regarde_des_videos	0	2	0	0	0	1	0	1	1	2	1	0	0	5	1
75008	F	12	5e	Instagram	23h_24h	7h_8h	7	2h_3h	11h_12h	11	7	6	4	Ecouter_de_la_musique	Je_suis_sur_les_reseaux_sociaux	1	2	0	1	0	1	1	1	1	3	1	0	0	0	1
75008	M	13	5e	Instagram	21h_22h	7h_8h	9	2h_3h	9h_10h	10	5	8	6	Jouer_ou_discuter_en_utilisant_son_telephone_mobile	Je_suis_sur_les_reseaux_sociaux	0	1	0	1	1	1	0	1	1	3	1	0	0	5	1
75008	M	12	5e	Instagram	22h_23h	8h_9h	8	23h_24h	9h_10h	9	9	5	3	Travailler	Je_suis_sur_les_reseaux_sociaux	1	2	0	0	0	0	1	1	1	3	0			0	0
75008	M	12	5e	Instagram	22h_23h	8h_9h	8	23h_24h	9h_10h	9	9	5	3	Travailler	Je_suis_sur_les_reseaux_sociaux	1	2	0	0	0	0	1	1	1	3	0			0	0
75008	M	12	5e	Instagram	21h_22h	7h_8h	9	23h_24h	10h_11h	11	7	5	3	Regarder_la_tele	Jecoute_de_la_musique_ou_la_radio	1	2	0	0	0	0	0	0	1	2	0			2	0
75008	F	13	5e	Instagram	21h_22h	7h_8h	6	24h_1h	10h_11h	10	9	4	5	Regarder_la_tele	Aucune_jattends_de_mendormir	1	2	0	0	0	1	1	1	1	0	0			4	0
75008	F	13	5e	Snapchat	22h_23h	7h_8h	9	22h_23h	8h_9h	10	9	1	2	Activite_en_famille_parents_freres_et_sœurs:_discussion_jeu_films	Aucune_jattends_de_mendormir	1	2	0	0	0	0	0	0	1	0	0			0	0
75008	F	12	5e	Snapchat	21h_22h	7h_8h	9	22h_23h	9h_10h	11	8	2	5	Activite_en_famille_parents_freres_et_sœurs:_discussion_jeu_films	Aucune_jattends_de_mendormir	1	2	0	0	0	0	0	0	1	0	0			0	0
75008	F	13	5e	Snapchat	21h_22h	7h_8h	9	22h_23h	10h_11h	10	9	3	2	Ecouter_de_la_musique	Aucune_jattends_de_mendormir	1	2	0	0	0	0	0	0	1	0	0			0	0
75008	F	13	5e	Snapchat	22h_23h	8h_9h	10	23h_24h	11h_12h	12	10	1	4	Jouer_console_ordi_ou_discuter_sur_internet_en_utilisant_un_ordinateur_ou_une_tablette	Aucune_jattends_de_mendormir	1	2	0	0	0	0	0	0	1	0	0			3	0
75008	F	12	5e	Snapchat	21h_22h	7h_8h	9	23h_24h	9h_10h	11	9	4	7	Lire_un_livre_un_journal_ou_une_BD	Aucune_jattends_de_mendormir	0	2	0	0	0	1	0	1	1	0	0			0	0
75008	M	13	5e	Snapchat	21h_22h	6h_7h	9	23h_24h	8h_9h	10	8	2	2	Travailler	Aucune_jattends_de_mendormir	1	2	0	0	0	1	0	1	1	0	0			0	0
75008	F	12	5e	Snapchat	21h_22h	7h_8h	11	22h_23h	9h_10h	10	7	1	3	Lire_un_livre_un_journal_ou_une_BD	Autre_lire_et_jouer	1	2	0	0	0	0	0	0	1	1	0			0	0
75008	F	13	5e	Snapchat	21h_22h	7h_8h	10	23h_24h	9h_10h	11	9	1	4	Activite_en_famille_parents_freres_et_sœurs:_discussion_jeu_films	Je_lis_un_livre_un_journal_ou_une_BD	1	2	0	0	0	0	0	0	1	1	0			0	0
75008	F	13	5e	Snapchat	22h_23h	7h_8h	9	23h_24h	10h_11h	9	9	1	1	Lire_un_livre_un_journal_ou_une_BD	Je_lis_un_livre_un_journal_ou_une_BD	1	2	0	1	0	0	0	0	1	1	0			0	0
75008	F	12	5e	Snapchat	22h_23h	7h_8h	9	23h_24h	9h_10h	11	9	2	3	Lire_un_livre_un_journal_ou_une_BD	Je_lis_un_livre_un_journal_ou_une_BD	1	2	0	0	0	0	0	0	1	1	0			0	0
75008	F	13	5e	Snapchat	21h_22h	6h_7h	8	23h_24h	9h_10h	9	6	1	5	Jouer_ou_discuter_en_utilisant_son_telephone_mobile	Je_regarde_des_videos	1	2	0	0	0	1	0	1	1	2	0			5	0
75008	F	13	5e	Snapchat	24h_1h	7h_8h	7	2h_3h	11h_12h	8	9	2	2	Regarder_la_tele	Je_regarde_des_videos	1	2	0	0	0	1	0	1	1	2	0			5	0
75008	M	14	5e	Snapchat	22h_23h	7h_8h	9	2h_3h	11h_12h	7	8	7	10	Jouer_console_ordi_ou_discuter_sur_internet_en_utilisant_un_ordinateur_ou_une_tablette	Je_regarde_des_videos	1	2	0	1	1	1	1	1	1	2	0			4	0
75008	F	12	5e	Snapchat	22h_23h	7h_8h	10	22h_23h	10h_11h	10	9	5	5	Jouer_ou_discuter_en_utilisant_son_telephone_mobile	Je_regarde_des_videos	1	2	1	0	0	0	0	0	1	2	0			3	0
75008	F	12	5e	Snapchat	21h_22h	7h_8h	8	22h_23h	10h_11h	10	8	2	1	reseaux_sociaux	Je_regarde_des_videos	1	2	1	0	0	1	0	1	1	2	0			4	0
75008	M	13	5e	Snapchat	22h_23h	8h_9h	8	24h_1h	10h_11h	11	9	4	2	Ecouter_de_la_musique	Jecoute_de_la_musique_ou_la_radio	1	2	0	0	0	0	0	0	1	2	0			0	0
75008	F	12	5e	Snapchat	22h_23h	8h_9h	10	22h_23h	11h_12h	11	7	4	6	Ecouter_de_la_musique	Jecoute_de_la_musique_ou_la_radio	1	2	0	1	0	0	0	0	1	2	0			0	0
75008	F	12	5e	Snapchat	23h_24h	8h_9h	8	22h_23h	11h_12h	10	9	1	1	Ecouter_de_la_musique	Jecoute_de_la_musique_ou_la_radio	1	2	0	0	0	1	0	1	1	2	1	1	0	0	1
75008	F	13	5e	Snapchat	23h_24h	8h_9h	8	Plus_tard_que_3h_du_matin	11h_12h	8	10	2	2	Regarder_la_tele	Jecoute_de_la_musique_ou_la_radio	1	2	0	0	0	1	0	1	1	2	0			5	0
75008	F	12	5e	Snapchat	22h_23h	7h_8h	7	24h_1h	10h_11h	10	5	2	6	Ecouter_de_la_musique	Jecoute_de_la_musique_ou_la_radio	1	1	1	0	0	0	0	0	1	2	0			0	0
75008	F	12	5e	Snapchat	23h_24h	7h_8h	8	1h_2h	11h_12h	9	6	5	5	Jouer_console_ordi_ou_discuter_sur_internet_en_utilisant_un_ordinateur_ou_une_tablette	Jenvoie_des_SMS_ou_jutilise_une_messagerie_instantanee_iMessage_Whatsapp_sur_telephone_mobile	1	2	1	1	0	1	1	1	1	3	0			5	0
75008	F	13	5e	Snapchat	24h_1h	8h_9h	8	Plus_tard_que_3h_du_matin	12h_13h	9	7	5	3	Jouer_ou_discuter_en_utilisant_son_telephone_mobile	Jenvoie_des_SMS_ou_jutilise_une_messagerie_instantanee_iMessage_Whatsapp_sur_telephone_mobile	1	2	0	0	0	1	0	1	1	3	0			4	0
75008	F	13	5e	Snapchat	22h_23h	8h_9h	8	1h_2h	10h_11h	9	10	2	3	Jouer_ou_discuter_en_utilisant_son_telephone_mobile	Je_suis_sur_les_reseaux_sociaux	1	2	0	0	0	1	1	1	1	3	0			3	0
75008	M	12	5e	Snapchat	22h_23h	7h_8h	9	23h_24h	10h_11h	10	10	2	1	Jouer_ou_discuter_en_utilisant_son_telephone_mobile	Aucune_jattends_de_mendormir	1	2	0	0	0	1	1	1	1	0	0			3	0
75008	M	12	5e	Snapchat	22h_23h	7h_8h	7	Plus_tard_que_3h_du_matin	9h_10h	9	3	10	7	Activite_en_famille_parents_freres_et_sœurs:_discussion_jeu_films	Aucune_jattends_de_mendormir	1	1	1	0	1	0	1	1	1	0	0			0	0
75008	F	12	5e	Snapchat	21h_22h	7h_8h	9	23h_24h	11h_12h	11	7	3	1	Autre_sur_les_reseaux_sociaux	Je_joue_sur_telephone_tablette_ordi_console	1	2	1	0	0	1	0	1	1	3	0			4	0
75008	F	12	5e	Snapchat	21h_22h	6h_7h	9	23h_24h	8h_9h	10	3	4	1	Activite_en_famille_parents_freres_et_sœurs:_discussion_jeu_films	Je_lis_un_livre_un_journal_ou_une_BD	1	1	0	0	0	0	0	0	1	1	0			0	0
75008	F	13	5e	Snapchat	21h_22h	8h_9h	9	22h_23h	10h_11h	10	9	2	1	Jouer_console_ordi_ou_discuter_sur_internet_en_utilisant_un_ordinateur_ou_une_tablette	Je_lis_un_livre_un_journal_ou_une_BD	0	2	0	0	0	1	0	1	1	1	0			2	0
75008	F	13	5e	Snapchat	21h_22h	8h_9h	10	22h_23h	8h_9h	10	8	3	7	Lire_un_livre_un_journal_ou_une_BD	Je_lis_un_livre_un_journal_ou_une_BD	1	2	0	0	0	0	0	0	1	1	0			0	0
75008	F	13	5e	Snapchat	21h_22h	7h_8h	9	23h_24h	10h_11h	9	10	7	1	Travailler	Je_lis_un_livre_un_journal_ou_une_BD	1	2	0	0	0	0	0	0	1	1	0			0	0
75008	F	13	5e	Snapchat	21h_22h	8h_9h	7	1h_2h	11h_12h	10	5	1	2	Regarder_la_tele	Je_suis_sur_les_reseaux_sociaux	0	1	1	0	0	0	0	0	1	3	1	1	0	3	1
75008	F	12	5e	Snapchat	22h_23h	7h_8h	10	23h_24h	10h_11h	10	9	7	8	Jouer_ou_discuter_en_utilisant_son_telephone_mobile	Je_suis_sur_les_reseaux_sociaux	1	2	0	0	0	1	0	1	1	3	0			2	0
75008	F	13	5e	Snapchat	21h_22h	7h_8h	9	23h_24h	10h_11h	11	8	3	3	Travailler	Je_suis_sur_les_reseaux_sociaux	1	2	0	0	0	0	0	0	1	3	0			0	0
75008	F	13	5e	Snapchat	22h_23h	7h_8h	8	23h_24h	9h_10h	10	9	2	3	Travailler	Jecoute_de_la_musique_ou_la_radio	1	2	0	0	0	0	0	0	1	2	0			0	0
75008	M	12	5e	Twitter	22h_23h	6h_7h	8	22h_23h	6h_7h	8	9	1	3	Jouer_console_ordi_ou_discuter_sur_internet_en_utilisant_un_ordinateur_ou_une_tablette	Je_suis_sur_les_reseaux_sociaux	0	2	0	0	0	1	0	1	1	3	1	1	1	5	1
75008	M	12	5e	whattsapp	21h_22h	8h_9h	10	23h_24h	10h_11h	10	9	2	2	Activite_en_famille_parents_freres_et_sœurs:_discussion_jeu_films	Je_lis_un_livre_un_journal_ou_une_BD	1	2	0	1	0	1	0	1	1	1	0			0	0
75008	M	12	5e	Youtube	22h_23h	8h_9h	8	24h_1h	11h_12h	11	8	3	3	Lire_un_livre_un_journal_ou_une_BD	Aucune_jattends_de_mendormir	1	2	0	0	0	0	0	0	1	0	0			0	0
75008	M	12	5e	Youtube	21h_22h	7h_8h	10	23h_24h	10h_11h	13	7	4	4	Lire_un_livre_un_journal_ou_une_BD	Je_lis_un_livre_un_journal_ou_une_BD	1	2	0	1	0	0	0	0	1	1	0			0	0
75008	M	12	5e	Youtube	22h_23h	7h_8h	8	24h_1h	11h_12h	7	6	2	5	Jouer_console_ordi_ou_discuter_sur_internet_en_utilisant_un_ordinateur_ou_une_tablette	Je_regarde_des_videos	0	2	0	1	0	0	0	0	1	2	0			3	0
75008	F	12	5e	Youtube	23h_24h	7h_8h	8	24h_1h	11h_12h	9	6	3	2	Autre_sur_les_reseaux_sociaux	Je_suis_sur_les_reseaux_sociaux	1	2	1	0	0	0	0	0	0	3	0			4	0
75008	M	13	5e	Youtube	22h_23h	7h_8h	10	2h_3h	9h_10h	10	8	10	7	Jouer_console_ordi_ou_discuter_sur_internet_en_utilisant_un_ordinateur_ou_une_tablette	Aucune_jattends_de_mendormir	0	2	0	1	1	0	0	0	1	0	0			2	0
75008	M	12	5e	Youtube	21h_22h	7h_8h	8	23h_24h	9h_10h	9	8	3	4	Jouer_console_ordi_ou_discuter_sur_internet_en_utilisant_un_ordinateur_ou_une_tablette	Je_regarde_des_videos	1	2	0	0	0	0	0	0	1	2	1	0	1	4	1
75008	M	13	5e	Youtube	21h_22h	10h_11h	10	24h_1h	12h_13h	13	10	6	10	Jouer_ou_discuter_en_utilisant_son_telephone_mobile	Je_regarde_des_videos	1	2	0	0	0	1	0	1	1	2	0			5	0
75013	M	12	5e	Aucun	21h_22h	7h_8h	9	22h_23h	9h_10h	10	10	2	2	Autre_Jeu_de_societe_parfois_sinon_lire_BD	Aucune_jattends_de_mendormir	1	2	0	0	0	0	0	0	0	0	0			0	0
75013	F	13	5e	Aucun	22h_23h	6h_7h	7	24h_1h	11h_12h	9	1	2	7	Autre_le_conservatoire_chant_solfege_chorale_technique_vocale	Aucune_jattends_de_mendormir	0	1	1	0	1	0	0	0	0	0	0			0	0
75013	M	12	5e	Aucun	20h_21h	6h_7h	10	23h_24h	7h_8h	9	7	1	1	Jouer_console_ordi_ou_discuter_sur_internet_en_utilisant_un_ordinateur_ou_une_tablette	Aucune_jattends_de_mendormir	1	2	0	0	0	0	1	1	1	0	0			3	0
75013	M	12	5e	Aucun	21h_22h	7h_8h	6	23h_24h	8h_9h	8	1	3	7	Jouer_console_ordi_ou_discuter_sur_internet_en_utilisant_un_ordinateur_ou_une_tablette	Aucune_jattends_de_mendormir	0	1	1	1	1	0	0	0	1	0	0			3	0
75013	M	13	5e	Aucun	21h_22h	7h_8h	9	22h_23h	9h_10h	11	9	4	2	Lire_un_livre_un_journal_ou_une_BD	Aucune_jattends_de_mendormir	1	2	0	0	0	1	0	1	1	0	0			0	0
75013	F	11	5e	Aucun	20h_21h	6h_7h	9	21h_22h	7h_8h	10	9	1	2	Lire_un_livre_un_journal_ou_une_BD	Aucune_jattends_de_mendormir	1	2	0	0	0	0	0	0	1	0	0			0	0
75013	F	13	5e	Aucun	21h_22h	6h_7h	9	22h_23h	9h_10h	9	9	1	1	Regarder_la_tele	Aucune_jattends_de_mendormir	1	2	0	0	0	0	0	0	1	0	0			2	0
75013	F	12	5e	Aucun	21h_22h	7h_8h	9	22h_23h	9h_10h	11	7	3	3	Regarder_la_tele	Aucune_jattends_de_mendormir	0	2	0	0	0	0	0	0	1	0	0			1	0
75013	M	12	5e	Aucun	20h_21h	6h_7h	9	24h_1h	9h_10h	9	10	6	1	Regarder_la_tele	Aucune_jattends_de_mendormir	1	2	0	0	0	0	0	0	1	0	0			1	0
75013	M	13	5e	Aucun	21h_22h	7h_8h	7	23h_24h	9h_10h	7	7	6	3	Lire_un_livre_un_journal_ou_une_BD	Autre_je_lit_ou_jecoute_de_la_musique	1	2	1	0	0	0	0	0	0	1	0			0	0
75013	M	13	5e	Aucun	21h_22h	7h_8h	8	23h_24h	9h_10h	8	7	3	3	Lire_un_livre_un_journal_ou_une_BD	Autre_je_lit_ou_jecoute_de_la_musique_ou_la_radio	1	2	1	0	0	0	0	0	0	1	0			0	0
75013	M	12	5e	Aucun	23h_24h	6h_7h	8	1h_2h	6h_7h	8	1	7	2	Regarder_la_tele	Autre_je_reflechie_a_ma_vie_future	1	1	0	0	0	1	0	1	1	0	0			4	0
75013	M	13	5e	Aucun	21h_22h	7h_8h	10	22h_23h	9h_10h	11	9	1	1	Activite_en_famille_parents_freres_et_sœurs:_discussion_jeu_films	Je_lis_un_livre_un_journal_ou_une_BD	1	2	0	0	0	0	0	0	0	1	0			0	0
75013	F	12	5e	Aucun	21h_22h	7h_8h	8	23h_24h	10h_11h	9	8	1	1	Lire_un_livre_un_journal_ou_une_BD	Je_lis_un_livre_un_journal_ou_une_BD	1	2	0	1	0	0	0	0	1	1	0			0	0
75013	F	12	5e	Aucun	20h_21h	6h_7h	11	21h_22h	7h_8h	11	8	1	3	Lire_un_livre_un_journal_ou_une_BD	Je_lis_un_livre_un_journal_ou_une_BD	1	2	0	0	0	0	0	0	1	1	0			0	0
75013	F	12	5e	Aucun	21h_22h	9h_10h	7	22h_23h	8h_9h	8	5	3	3	Lire_un_livre_un_journal_ou_une_BD	Je_lis_un_livre_un_journal_ou_une_BD	0	1	1	0	0	0	0	0	1	1	0			0	0
75013	M	12	5e	Aucun	20h_21h	7h_8h	9	23h_24h	11h_12h	10	8	6	3	Lire_un_livre_un_journal_ou_une_BD	Je_lis_un_livre_un_journal_ou_une_BD	1	2	0	0	0	0	0	0	1	1	0			0	0
75013	M	13	5e	Aucun	20h_21h	6h_7h	9	21h_22h	8h_9h	11	6	2	5	Activite_en_famille_parents_freres_et_sœurs:_discussion_jeu_films	Je_lis_un_livre_un_journal_ou_une_BD	1	2	0	0	0	0	0	0	1	1	0			0	0
75013	M	12	5e	Aucun	20h_21h	7h_8h	10	22h_23h	9h_10h	11	9	8	2	Lire_un_livre_un_journal_ou_une_BD	Je_lis_un_livre_un_journal_ou_une_BD	1	2	0	0	0	0	0	0	1	1	0			0	0
75013	M	12	5e	Aucun	21h_22h	7h_8h	10	24h_1h	8h_9h	9	8	4	3	Regarder_la_tele	Je_regarde_des_videos	1	2	0	0	0	0	1	1	1	2	1	0	0	2	1
75013	F	12	5e	Aucun	21h_22h	7h_8h	9	22h_23h	11h_12h	10	10	1	1	Activite_en_famille_parents_freres_et_sœurs:_discussion_jeu_films	Je_regarde_la_tele	1	2	0	0	0	1	0	1	1	2	0			0	0
75013	F	12	5e	Aucun	22h_23h	6h_7h	8	22h_23h	9h_10h	11	7	1	10	Lire_un_livre_un_journal_ou_une_BD	Jecoute_de_la_musique_ou_la_radio	0	2	0	0	0	0	0	0	0	2	0			0	0
75013	F	13	5e	Aucun	22h_23h	7h_8h	9	23h_24h	9h_10h	10	8	5	2	Travailler	Jecoute_de_la_musique_ou_la_radio	1	2	0	0	0	1	0	1	1	2	0			0	0
75013	F	13	5e	Aucun	21h_22h	7h_8h	9	23h_24h	9h_10h	9	8	2	3	Activite_en_famille_parents_freres_et_sœurs:_discussion_jeu_films	Jecoute_de_la_musique_ou_la_radio	1	2	0	0	0	0	0	0	1	2	0			0	0
75013	M	12	5e	Aucun	21h_22h	6h_7h	7	23h_24h	9h_10h	8	7	1	3	Regarder_la_tele	Je_joue_sur_telephone_tablette_ordi_console	1	2	0	0	0	0	0	0	1	3	1	1	0	5	1
75013	M	13	5e	Aucun	22h_23h	7h_8h	9	23h_24h	9h_10h	10	5	7	4	Jouer_console_ordi_ou_discuter_sur_internet_en_utilisant_un_ordinateur_ou_une_tablette	Je_lis_un_livre_un_journal_ou_une_BD	0	1	0	0	0	0	0	0	0	1	0			5	0
75013	M	12	5e	Aucun	20h_21h	6h_7h	9	24h_1h	11h_12h	12	10	1	10	Jouer_console_ordi_ou_discuter_sur_internet_en_utilisant_un_ordinateur_ou_une_tablette	Je_regarde_la_tele	1	2	0	1	1	1	1	1	1	2	0			4	0
75013	M	13	5e	Aucun	21h_22h	7h_8h	8	23h_24h	10h_11h	10	7	8	7	Jouer_ou_discuter_en_utilisant_son_telephone_mobile	Aucune_jattends_de_mendormir	0	2	0	0	0	1	1	1	1	0	0			4	0
75013	M	13	5e	Aucun	20h_21h	6h_7h	10	21h_22h	8h_9h	11	9	4	4	Lire_un_livre_un_journal_ou_une_BD	Je_lis_un_livre_un_journal_ou_une_BD	0	2	0	0	0	0	0	0	0	1	0			0	0
75013	F	12	5e	Aucun	21h_22h	7h_8h	10	23h_24h	10h_11h	10	5	6	4	Jouer_et_regarder_la_tele	Aucune_jattends_de_mendormir	1	1	1	0	0	0	0	0	1	0	0			3	0
75013	F	12	5e	Aucun	21h_22h	7h_8h	9	23h_24h	10h_11h	11	8	2	2	Regarder_la_tele	Aucune_jattends_de_mendormir	1	2	0	0	0	1	0	1	1	0	0			1	0
75013	M	13	5e	Aucun	21h_22h	6h_7h	10	23h_24h	8h_9h	10	8	3	7	Travailler	Je_lis_un_livre_un_journal_ou_une_BD	1	2	0	0	0	0	0	0	0	1	0			0	0
75013	M	12	5e	Aucun	22h_23h	7h_8h	8	22h_23h	10h_11h	10	8	1	2	Lire_un_livre_un_journal_ou_une_BD	Je_lis_un_livre_un_journal_ou_une_BD	1	2	0	0	0	0	0	0	1	1	0			0	0
75013	M	12	5e	Aucun	21h_22h	7h_8h	9	23h_24h	10h_11h	13	6	2	3	Travailler	Je_regarde_des_videos	0	2	0	0	0	0	0	0	1	2	0			0	0
75013	M	12	5e	Aucun	21h_22h	7h_8h	11	22h_23h	8h_9h	13	8	1	1	Lire_un_livre_un_journal_ou_une_BD	Jecoute_de_la_musique_ou_la_radio	1	2	0	0	0	0	0	0	1	2	0			0	0
75013	M	12	5e	Autre_Discord	21h_22h	7h_8h	10	22h_23h	8h_9h	12	9	1	3	Autre_joue_aux_echecs	Jenvoie_des_SMS_ou_jutilise_une_messagerie_instantanee_iMessage_Whatsapp_sur_telephone_mobile	1	2	1	0	0	0	0	0	1	3	0			0	0
75013	F	12	5e	Autre_Tiktok	22h_23h	7h_8h	7	Plus_tard_que_3h_du_matin	12h_13h	10	8	5	7	Regarder_la_tele	Jecoute_de_la_musique_ou_la_radio	1	2	0	1	1	0	0	0	0	2	0			5	0
75013	F	13	5e	Autre_Viki_rakuten	20h_21h	6h_7h	9	1h_2h	11h_12h	10	6	7	1	Jouer_console_ordi_ou_discuter_sur_internet_en_utilisant_un_ordinateur_ou_une_tablette	Aucune_jattends_de_mendormir	1	2	0	1	1	0	0	0	1	0	0			5	0
75013	M	12	5e	Google	22h_23h	7h_8h	10	22h_23h	11h_12h	11	8	7	2	Lire_un_livre_un_journal_ou_une_BD	Je_lis_un_livre_un_journal_ou_une_BD	1	2	0	0	0	0	0	0	0	1	0			0	0
75013	F	12	5e	Google	22h_23h	7h_8h	8	23h_24h	9h_10h	9	6	3	1	Ecouter_de_la_musique	Jecoute_de_la_musique_ou_la_radio	0	2	0	1	0	1	1	1	1	2	0			0	0
75013	M	12	5e	Google	21h_22h	8h_9h	12	23h_24h	11h_12h	14	6	3	1	Activite_en_famille_parents_freres_et_sœurs:_discussion_jeu_films	Aucune_jattends_de_mendormir	0	2	0	0	0	0	1	1	1	0	0			0	0
75013	M	12	5e	Google	21h_22h	7h_8h	10	23h_24h	10h_11h	10	8	4	1	Jouer_ou_discuter_en_utilisant_son_telephone_mobile	Aucune_jattends_de_mendormir	1	2	0	0	0	0	1	1	1	0	0			3	0
75013	M	13	5e	Google	21h_22h	7h_8h	8	23h_24h	9h_10h	10	6	8	8	Regarder_la_tele	Aucune_jattends_de_mendormir	0	2	0	0	0	1	0	1	1	0	0			2	0
75013	F	14	5e	Google	22h_23h	6h_7h	6	24h_1h	9h_10h	9	6	7	8	Regarder_la_tele	Je_regarde_des_videos	1	2	0	0	0	0	0	0	1	2	0			1	0
75013	F	13	5e	Instagram	20h_21h	6h_7h	9	22h_23h	8h_9h	10	8	3	7	Activite_en_famille_parents_freres_et_sœurs:_discussion_jeu_films	Aucune_jattends_de_mendormir	1	2	0	0	0	0	0	0	1	0	0			0	0
75013	M	12	5e	Instagram	20h_21h	7h_8h	10	22h_23h	8h_9h	6	4	3	6	Regarder_la_tele	Aucune_jattends_de_mendormir	0	1	0	0	0	0	0	0	1	0	0			1	0
75013	M	12	5e	Instagram	22h_23h	7h_8h	4	1h_2h	Plus_tard_que_14h	13	1	7	1	Regarder_la_tele	Aucune_jattends_de_mendormir	0	1	0	1	1	1	1	1	1	0	0			1	0
75013	M	12	5e	Instagram	21h_22h	6h_7h	8	2h_3h	11h_12h	11	8	1	1	Activite_en_famille_parents_freres_et_sœurs:_discussion_jeu_films	Aucune_jattends_de_mendormir	1	2	1	0	0	1	0	1	1	0	0			0	0
75013	F	12	5e	Instagram	23h_24h	7h_8h	8	1h_2h	10h_11h	12	8	1	2	Ecouter_de_la_musique	Aucune_jattends_de_mendormir	1	2	0	0	0	0	1	1	1	0	0			0	0
75013	F	13	5e	Instagram	21h_22h	7h_8h	9	23h_24h	7h_8h	9	8	2	5	Jouer_ou_discuter_en_utilisant_son_telephone_mobile	Aucune_jattends_de_mendormir	0	2	0	0	0	0	0	0	1	0	0			1	0
75013	M	13	5e	Instagram	21h_22h	7h_8h	10	1h_2h	10h_11h	9	10	1	4	Regarder_la_tele	Aucune_jattends_de_mendormir	1	2	0	0	0	0	0	0	1	0	1	0	0	1	1
75013	F	13	5e	Instagram	21h_22h	6h_7h	8	24h_1h	8h_9h	10	7	3	2	Activite_en_famille_parents_freres_et_sœurs:_discussion_jeu_films	Autre_je_lis_un_livre_jecoute_de_la_musique_je_regarde_des_videos_les_resaux_sociaux_jenvoie_des_sms	1	2	0	0	0	0	0	0	1	3	1	0	0	0	1
75013	F	12	5e	Instagram	21h_22h	7h_8h	8	24h_1h	12h_13h	11	6	3	2	Autre_du_temps_sur_mon_portable_et_lire	Autre_je_lis_jecoute_de_la_musique_je_suis_sur_les_reseaux_sociaux_je_regarde_des_videos_je_regarde_la_tele_et_jenvoie_des_sms	1	2	0	0	0	0	0	0	1	3	1	0	0	4	1
75013	F	12	5e	Instagram	22h_23h	7h_8h	8	24h_1h	Plus_tard_que_14h	18	10	8	5	Ecouter_de_la_musique	Je_lis_un_livre_un_journal_ou_une_BD	1	2	0	0	0	0	0	0	1	1	0			0	0
75013	F	13	5e	Instagram	21h_22h	7h_8h	9	23h_24h	11h_12h	13	7	6	4	Lire_un_livre_un_journal_ou_une_BD	Je_lis_un_livre_un_journal_ou_une_BD	1	2	1	0	0	0	0	0	1	1	0			0	0
75013	M	12	5e	Instagram	20h_21h	6h_7h	7	22h_23h	9h_10h	10	6	2	8	Ecouter_de_la_musique	Je_lis_un_livre_un_journal_ou_une_BD	1	2	0	1	1	1	0	1	1	1	0			0	0
75013	M	12	5e	Instagram	21h_22h	7h_8h	10	23h_24h	9h_10h	11	8	7	1	Ecouter_de_la_musique	Je_regarde_des_videos	1	2	0	0	0	0	0	0	1	2	0			0	0
75013	F	13	5e	Instagram	24h_1h	7h_8h	7	2h_3h	11h_12h	8	7	1	5	Ecouter_de_la_musique	Je_regarde_des_videos	1	2	0	0	0	0	0	0	1	2	1	0	0	0	1
75013	M	12	5e	Instagram	23h_24h	7h_8h	7	23h_24h	8h_9h	8	9	3	1	Jouer_console_ordi_ou_discuter_sur_internet_en_utilisant_un_ordinateur_ou_une_tablette	Je_regarde_des_videos	1	2	0	0	0	1	0	1	1	2	1	1	1	4	1
75013	M	13	5e	Instagram	22h_23h	7h_8h	7	24h_1h	11h_12h	12	7	8	7	Jouer_console_ordi_ou_discuter_sur_internet_en_utilisant_un_ordinateur_ou_une_tablette	Je_regarde_des_videos	1	2	0	0	0	0	1	1	1	2	1	0	0	5	1
75013	F	13	5e	Instagram	22h_23h	6h_7h	8	24h_1h	11h_12h	11	8	1	1	Jouer_ou_discuter_en_utilisant_son_telephone_mobile	Je_regarde_des_videos	1	2	0	0	0	1	1	1	1	2	0			5	0
75013	F	13	5e	Instagram	23h_24h	7h_8h	8	2h_3h	11h_12h	18	5	1	4	Jouer_ou_discuter_en_utilisant_son_telephone_mobile	Je_regarde_des_videos	1	1	0	0	0	0	0	0	1	2	0			5	0
75013	M	12	5e	Instagram	23h_24h	7h_8h	7	Plus_tard_que_3h_du_matin	12h_13h	9	8	10	1	Jouer_console_ordi_ou_discuter_sur_internet_en_utilisant_un_ordinateur_ou_une_tablette	Je_regarde_la_tele	1	2	0	0	0	1	1	1	1	2	1	1	1	5	1
75013	F	14	5e	Instagram	1h_2h	6h_7h	5	Plus_tard_que_3h_du_matin	11h_12h	7	4	8	7	Jouer_ou_discuter_en_utilisant_son_telephone_mobile	Je_suis_sur_les_reseaux_sociaux	0	1	1	0	1	0	0	0	1	3	1	0	0	5	1
75013	F	12	5e	Instagram	23h_24h	6h_7h	14	23h_24h	11h_12h	12	4	1	7	Jouer_ou_discuter_en_utilisant_son_telephone_mobile	Je_suis_sur_les_reseaux_sociaux	1	1	1	0	1	1	1	1	1	3	0			5	0
75013	F	13	5e	Instagram	21h_22h	7h_8h	10	22h_23h	10h_11h	11	10	2	1	Ecouter_de_la_musique	Jecoute_de_la_musique_ou_la_radio	1	2	0	0	0	0	0	0	1	2	0			0	0
75013	F	12	5e	Instagram	21h_22h	6h_7h	7	22h_23h	8h_9h	9	10	5	4	Lire_un_livre_un_journal_ou_une_BD	Jecoute_de_la_musique_ou_la_radio	1	2	0	0	0	0	0	0	1	2	1	0	0	0	1
75013	F	12	5e	Instagram	20h_21h	6h_7h	10	21h_22h	7h_8h	10	5	4	1	Jouer_ou_discuter_en_utilisant_son_telephone_mobile	Aucune_jattends_de_mendormir	0	1	0	1	1	1	1	1	1	0	0			3	0
75013	F	13	5e	Instagram	22h_23h	7h_8h	9	23h_24h	10h_11h	11	9	5	7	Jouer_ou_discuter_en_utilisant_son_telephone_mobile	Aucune_jattends_de_mendormir	1	2	0	0	0	1	0	1	1	0	0			4	0
75013	F	12	5e	Instagram	23h_24h	7h_8h	8	1h_2h	10h_11h	10	8	10	1	Lire_un_livre_un_journal_ou_une_BD	Aucune_jattends_de_mendormir	1	2	0	0	0	1	0	1	1	0	0			0	0
75013	M	13	5e	Instagram	22h_23h	6h_7h	5	2h_3h	11h_12h	9	10	3	1	Jouer_console_ordi_ou_discuter_sur_internet_en_utilisant_un_ordinateur_ou_une_tablette	Je_joue_sur_telephone_tablette_ordi_console	1	2	0	0	0	1	1	1	1	3	1			5
75013	M	12	5e	Instagram	22h_23h	8h_9h	11	1h_2h	13h_14h	18	10	6	8	Regarder_la_tele	Je_suis_sur_les_reseaux_sociaux	0	2	0	0	0	0	0	0	1	3	1	0	0	5	1
75013	F	13	5e	Instagram	22h_23h	6h_7h	8	1h_2h	11h_12h	10	8	1	1	Ecouter_de_la_musique	Jecoute_de_la_musique_ou_la_radio	1	2	0	0	0	1	0	1	1	2	0			0	0
75013	F	12	5e	Instagram	21h_22h	7h_8h	9	23h_24h	10h_11h	10	7	1	5	Activite_en_famille_parents_freres_et_sœurs:_discussion_jeu_films	Aucune_jattends_de_mendormir	1	2	0	0	0	0	0	0	1	0	0			0	0
75013	M	12	5e	Instagram	21h_22h	7h_8h	10	23h_24h	10h_11h	10	8	1	1	Autre_je_consulte_mon_telephone	Aucune_jattends_de_mendormir	1	2	0	0	0	0	0	0	1	0	0			2	0
75013	M	12	5e	Instagram	21h_22h	7h_8h	6	21h_22h	Plus_tard_que_14h	18	5	3	5	Jouer_console_ordi_ou_discuter_sur_internet_en_utilisant_un_ordinateur_ou_une_tablette	Aucune_jattends_de_mendormir	0	1	0	1	1	0	1	1	1	0	0			2	0
75013	F	12	5e	Instagram	21h_22h	7h_8h	10	22h_23h	10h_11h	12	7	3	2	Regarder_la_tele	Aucune_jattends_de_mendormir	1	2	1	0	0	0	0	0	1	0	0			1	0
75013	M	13	5e	Instagram	21h_22h	7h_8h	10	22h_23h	8h_9h	9	6	1	3	Travailler	Aucune_jattends_de_mendormir	1	2	0	0	0	1	0	1	1	0	0			0	0
75013	F	13	5e	Instagram	21h_22h	7h_8h	9	23h_24h	10h_11h	10	7	1	4	Travailler	Aucune_jattends_de_mendormir	1	2	0	0	0	0	0	0	1	0	0			0	0
75013	F	13	5e	Instagram	21h_22h	7h_8h	11	22h_23h	9h_10h	12	6	4	1	Travailler	Aucune_jattends_de_mendormir	1	2	0	0	0	1	0	1	1	0	0			0	0
75013	F	12	5e	Instagram	22h_23h	7h_8h	9	24h_1h	11h_12h	11	9	2	2	Regarder_la_tele	Aucune_jattends_de_mendormir	1	2	0	0	0	0	0	0	1	0	0			2	0
75013	F	12	5e	Instagram	21h_22h	7h_8h	9	2h_3h	11h_12h	8	3	2	1	Travailler	Autre_sois_je_reflechis_sois_je_suis_sur_mon_tel	0	1	0	1	0	0	0	0	1	3	1	0	0	0	1
75013	M	13	5e	Instagram	21h_22h	6h_7h	8	2h_3h	7h_8h	8	5	3	1	Travailler	Je_lis_un_livre_un_journal_ou_une_BD	1	1	1	0	0	0	0	0	1	1	0			0	0
75013	F	13	5e	Instagram	21h_22h	6h_7h	2	22h_23h	8h_9h	4	2	6	10	Lire_un_livre_un_journal_ou_une_BD	Je_lis_un_livre_un_journal_ou_une_BD	0	1	1	1	1	0	0	0	1	1	0			0	0
75013	M	13	5e	Instagram	23h_24h	7h_8h	7	2h_3h	12h_13h	6	1	4	4	Jouer_console_ordi_ou_discuter_sur_internet_en_utilisant_un_ordinateur_ou_une_tablette	Je_regarde_des_videos	1	1	1	0	0	0	0	0	1	2	1	0		4	1
75013	F	12	5e	Instagram	23h_24h	6h_7h	8	2h_3h	11h_12h	10	8	7	10	Jouer_console_ordi_ou_discuter_sur_internet_en_utilisant_un_ordinateur_ou_une_tablette	Jecoute_de_la_musique_ou_la_radio	1	2	1	0	1	0	0	0	1	2	1	0	0	5	1
75013	F	12	5e	Instagram	20h_21h	6h_7h	7	23h_24h	8h_9h	9	9	9	10	Travailler	Jecoute_de_la_musique_ou_la_radio	1	2	0	0	0	0	0	0	1	2	1	0	0	0	1
75013	M	12	5e	Instagram	21h_22h	7h_8h	8	1h_2h	12h_13h	10	7	3	1	Aller_voir_des_amis	Jenvoie_des_SMS_ou_jutilise_une_messagerie_instantanee_iMessage_Whatsapp_sur_telephone_mobile	1	2	0	0	0	0	0	0	1	3	1	0	0	0	1
75013	M	13	5e	Snapchat	20h_21h	7h_8h	10	22h_23h	9h_10h	13	9	9	1	Autre_jeux_parle_avec_mon_frerre	Aucune_jattends_de_mendormir	1	2	0	0	0	0	0	0	1	0	0			0	0
75013	M	13	5e	Snapchat	Plus_tard_que_2h_du_matin	6h_7h	2	Plus_tard_que_3h_du_matin	Plus_tard_que_14h	2	1	1	10	Autre_Priere	Aucune_jattends_de_mendormir	1	1	1	1	1	0	1	1	1	0	0			0	0
75013	F	12	5e	Snapchat	21h_22h	7h_8h	9	24h_1h	10h_11h	11	8	2	10	Ecouter_de_la_musique	Aucune_jattends_de_mendormir	1	2	0	0	0	1	0	1	1	0	1	0	0	0	1
75013	M	12	5e	Snapchat	23h_24h	7h_8h	7	1h_2h	10h_11h	8	6	4	9	Ecouter_de_la_musique	Aucune_jattends_de_mendormir	1	2	0	0	0	0	1	1	1	0	0			0	0
75013	M	13	5e	Snapchat	21h_22h	6h_7h	5	22h_23h	8h_9h	8	7	3	5	Jouer_console_ordi_ou_discuter_sur_internet_en_utilisant_un_ordinateur_ou_une_tablette	Aucune_jattends_de_mendormir	1	2	0	0	0	0	0	0	1	0	0			2	0
75013	M	12	5e	Snapchat	22h_23h	7h_8h	9	23h_24h	11h_12h	12	5	6	2	Jouer_console_ordi_ou_discuter_sur_internet_en_utilisant_un_ordinateur_ou_une_tablette	Aucune_jattends_de_mendormir	0	1	0	0	0	0	0	0	1	0	0			5	0
75013	M	12	5e	Snapchat	22h_23h	7h_8h	18	23h_24h	10h_11h	5	5	2	6	Jouer_console_ordi_ou_discuter_sur_internet_en_utilisant_un_ordinateur_ou_une_tablette	Aucune_jattends_de_mendormir	0	1	0	0	0	1	0	1	1	0	1	1	0	5	1
75013	M	13	5e	Snapchat	22h_23h	7h_8h	9	22h_23h	8h_9h	11	10	1	1	jouer_et_discuter_en_utilisnt_son_telephone_mobile	Aucune_jattends_de_mendormir	1	2	0	0	0	0	1	1	1	0	0			4	0
75013	M	12	5e	Snapchat	21h_22h	7h_8h	9	24h_1h	11h_12h	12	8	1	3	Jouer_ou_discuter_en_utilisant_son_telephone_mobile	Aucune_jattends_de_mendormir	1	2	0	0	0	0	0	0	1	0	0			1	0
75013	M	12	5e	Snapchat	1h_2h	7h_8h	6	2h_3h	12h_13h	15	3	7	1	Travailler	Aucune_jattends_de_mendormir	0	1	1	1	1	0	0	0	1	0	0			0	0
75013	M	13	5e	Snapchat	Plus_tard_que_2h_du_matin	6h_7h	3	Plus_tard_que_3h_du_matin	6h_7h	2	10	4	1	Jouer_ou_discuter_en_utilisant_son_telephone_mobile	Je_joue_sur_telephone_tablette_ordi_console	1	2	1	0	0	0	1	1	1	3	0			1	0
75013	F	13	5e	Snapchat	21h_22h	7h_8h	9	23h_24h	9h_10h	11	7	4	4	Regarder_la_tele	Je_lis_un_livre_un_journal_ou_une_BD	1	2	0	0	0	0	0	0	1	1	0			3	0
75013	F	13	5e	Snapchat	22h_23h	6h_7h	7	23h_24h	10h_11h	6	4	6	7	Jouer_console_ordi_ou_discuter_sur_internet_en_utilisant_un_ordinateur_ou_une_tablette	Je_lis_un_livre_un_journal_ou_une_BD	0	1	0	0	0	0	0	0	1	1	0			4	0
75013	F	12	5e	Snapchat	22h_23h	7h_8h	6	1h_2h	7h_8h	5	8	10	6	Lire_un_livre_un_journal_ou_une_BD	Je_lis_un_livre_un_journal_ou_une_BD	1	2	1	0	1	0	0	0	1	1	0			0	0
75013	M	13	5e	Snapchat	21h_22h	7h_8h	10	1h_2h	10h_11h	9	5	1	10	Jouer_console_ordi_ou_discuter_sur_internet_en_utilisant_un_ordinateur_ou_une_tablette	Je_regarde_des_videos	1	1	1	0	1	0	0	0	1	2	0			4	0
75013	F	12	5e	Snapchat	22h_23h	7h_8h	9	24h_1h	12h_13h	11	6	1	1	Autre_Youtube	Je_regarde_des_videos	1	2	0	0	0	0	0	0	1	2	0			4	0
75013	M	13	5e	Snapchat	22h_23h	7h_8h	8	24h_1h	9h_10h	10	8	2	2	Regarder_la_tele	Je_regarde_des_videos	1	2	0	0	0	0	0	0	1	2	0			1	0
75013	F	13	5e	Snapchat	21h_22h	7h_8h	9	Plus_tard_que_3h_du_matin	11h_12h	5	4	9	1	Jouer_ou_discuter_en_utilisant_son_telephone_mobile	Je_suis_sur_les_reseaux_sociaux	0	1	0	0	0	0	0	0	1	3	1	0	1	5	1
75013	M	12	5e	Snapchat	21h_22h	6h_7h	8	23h_24h	10h_11h	11	9	3	1	Lire_un_livre_un_journal_ou_une_BD	Je_lis_un_livre_un_journal_ou_une_BD	1	2	1	0	0	0	0	0	0	1	0			0	0
75013	F	14	5e	Snapchat	22h_23h	7h_8h	4	2h_3h	Plus_tard_que_14h	10	10	10	8	Ecouter_de_la_musique	Jecoute_de_la_musique_ou_la_radio	0	2	1	0	1	0	0	0	1	2	0			0	0
75013	F	12	5e	Snapchat	21h_22h	7h_8h	8	24h_1h	9h_10h	8	5	1	2	Jouer_ou_discuter_en_utilisant_son_telephone_mobile	Je_joue_sur_telephone_tablette_ordi_console	0	1	1	0	0	0	0	0	1	3	1	0	0	4	1
75013	M	13	5e	Snapchat	24h_1h	7h_8h	7	Plus_tard_que_3h_du_matin	12h_13h	10	10	1	2	Jouer_console_ordi_ou_discuter_sur_internet_en_utilisant_un_ordinateur_ou_une_tablette	Aucune_jattends_de_mendormir	1	2	0	0	0	0	0	0	1	0	0			5	0
75013	F	12	5e	Snapchat	20h_21h	7h_8h	11	23h_24h	10h_11h	11	6	1	1	Regarder_la_tele	Aucune_jattends_de_mendormir	0	2	0	0	0	1	1	1	1	0	0			2	0
75013	M	13	5e	Snapchat	21h_22h	7h_8h	10	23h_24h	9h_10h	10	6	2	4	Regarder_la_tele	Aucune_jattends_de_mendormir	1	2	0	0	0	0	0	0	1	0	0			4	0
75013	M	12	5e	Snapchat	21h_22h	7h_8h	10	2h_3h	12h_13h	10	7	7	7	Regarder_la_tele	Aucune_jattends_de_mendormir	1	2	0	1	1	0	1	1	1	0	0			5	0
75013	M	12	5e	Snapchat	21h_22h	7h_8h	10	24h_1h	13h_14h	12	4	6	4	Regarder_la_tele	Je_regarde_des_videos	0	1	1	0	1	1	0	1	1	2	0			1	0
75013	F	12	5e	Snapchat	21h_22h	7h_8h	10	22h_23h	11h_12h	10	5	1	5	Travailler	Je_regarde_la_tele	0	1	0	0	0	0	0	0	1	2	0			0	0
75013	M	13	5e	Twitter	22h_23h	7h_8h	8	2h_3h	9h_10h	5	4	4	8	Jouer_ou_discuter_en_utilisant_son_telephone_mobile	Je_regarde_des_videos	0	1	0	0	0	1	1	1	1	2	0			5	0
75013	F	13	5e	Youtube	21h_22h	7h_8h	10	21h_22h	8h_9h	10	8	1	1	Lire_un_livre_un_journal_ou_une_BD	Aucune_jattends_de_mendormir	1	2	1	0	0	0	0	0	0	0	0			0	0
75013	M	12	5e	Youtube	23h_24h	7h_8h	8	24h_1h	7h_8h	9	9	10	4	Ecouter_de_la_musique	Je_joue_sur_telephone_tablette_ordi_console	1	2	0	0	0	0	0	0	1	3	1	0	1	0	1
75013	M	12	5e	Youtube	21h_22h	6h_7h	9	23h_24h	10h_11h	11	4	3	2	Travailler	Je_lis_un_livre_un_journal_ou_une_BD	0	1	1	1	0	0	0	0	1	1	0			0	0
75013	M	12	5e	Youtube	Plus_tard_que_2h_du_matin	8h_9h	4	Plus_tard_que_3h_du_matin	Plus_tard_que_14h	15	1	9	6	Jouer_console_ordi_ou_discuter_sur_internet_en_utilisant_un_ordinateur_ou_une_tablette	Je_regarde_des_videos	0	1	1	0	1	1	1	1	1	2	1	0	0	5	1
75013	F	12	5e	Youtube	21h_22h	7h_8h	7	1h_2h	13h_14h	17	9	2	2	Activite_en_famille_parents_freres_et_sœurs:_discussion_jeu_films	Jecoute_de_la_musique_ou_la_radio	0	2	0	0	0	0	0	0	1	2	0			0	0
75013	F	12	5e	Youtube	22h_23h	7h_8h	9	2h_3h	10h_11h	9	8	5	6	Ecouter_de_la_musique	Aucune_jattends_de_mendormir	0	2	0	0	0	0	0	0	1	0	0			0	0
75013	M	12	5e	Youtube	21h_22h	7h_8h	9	22h_23h	10h_11h	12	9	5	3	Lire_un_livre_un_journal_ou_une_BD	Aucune_jattends_de_mendormir	1	2	0	0	0	0	0	0	1	0	0			0	0
75013	F	12	5e	Youtube	21h_22h	7h_8h	9	22h_23h	10h_11h	12	6	5	3	Ecouter_de_la_musique	Autre_Je_lis_un_livre_en_ecoutant_de_la_musique	1	2	0	0	0	0	0	0	1	1	0			0	0
75013	M	13	5e	Youtube	21h_22h	7h_8h	6	23h_24h	12h_13h	12	5	5	3	Jouer_ou_discuter_en_utilisant_son_telephone_mobile	Je_regarde_des_videos	0	1	1	0	1	1	1	1	1	2	1	0	1	1	1
75013	M	12	5e	Youtube	21h_22h	7h_8h	10	Plus_tard_que_3h_du_matin	12h_13h	11	3	1	3	Jouer_ou_discuter_en_utilisant_son_telephone_mobile	Jecoute_de_la_musique_ou_la_radio	1	1	1	1	0	0	0	0	1	2	0			2	0
75116	F	17	6e	Autre_chatroulette	1h_2h	6h_7h	6	2h_3h	10h_11h	8	10	1	2	Aller_voir_des_amis	Jenvoie_des_SMS_ou_jutilise_une_messagerie_instantanee_iMessage_Whatsapp_sur_telephone_mobile	1	2	0	0	0	1	1	1	1	3	0			0	0
75116	F	18	5e	Autre_pornhub	Plus_tard_que_2h_du_matin	6h_7h	18	2h_3h	Plus_tard_que_14h	18	10	10	10	Autre_Vol	Autre_Me_branler	1	2	1	1	1	0	0	0	0		1	0	0	0	1
77120	F	11	6e	Facebook	24h_1h	7h_8h	6	1h_2h	11h_12h	11	5	3	9	Regarder_la_tele	Je_regarde_la_tele	0	1	1	0	1	0	1	1	1	2	0			3	0
91290	M	15	3e	Instagram	24h_1h	6h_7h	8	2h_3h	12h_13h	12	8	8	1	Jouer_console_ordi_ou_discuter_sur_internet_en_utilisant_un_ordinateur_ou_une_tablette	Je_regarde_des_videos	0	2	1	0	1	0	1	1	1	2	1	0	1	4
91480	F	14	4e	Aucun	22h_23h	7h_8h	9	22h_23h	7h_8h	9	4	1	7	Autre_JE_ME_LAVE	Aucune_jattends_de_mendormir	0	1	0	1	1	0	0	0	1	0	0			0	0
91480	M	14	3e	Facebook	20h_21h	6h_7h	12	Plus_tard_que_3h_du_matin	8h_9h	7	8	1	10	Jouer_console_ordi_ou_discuter_sur_internet_en_utilisant_un_ordinateur_ou_une_tablette	Aucune_jattends_de_mendormir	1	2	0	0	0	1	1	1	1	0	0			5	0
91480	F	14	4e	Facebook	20h_21h	8h_9h	7	23h_24h	12h_13h	9	8	5	1	Regarder_la_tele	Aucune_jattends_de_mendormir	1	2	0	1	0	1	0	1	1	0	0			1	0
91480	M	12	5e	Facebook	21h_22h	7h_8h	7	21h_22h	6h_7h	8	9	1	6	Jouer_console_ordi_ou_discuter_sur_internet_en_utilisant_un_ordinateur_ou_une_tablette	Je_joue_sur_telephone_tablette_ordi_console	0	2	0	0	0	0	0	0	0	3	0			4	0
91480	F	15	4e	Facebook	22h_23h	8h_9h	7	23h_24h	10h_11h	12	6	4	1	Travailler	Je_lis_un_livre_un_journal_ou_une_BD	0	2	1	1	1	0	0	0	1	1	1	1	0	0	1
91480	M	14	4e	Facebook	22h_23h	7h_8h	8	Plus_tard_que_3h_du_matin	10h_11h	12	9	8	9	Regarder_la_tele	Je_suis_sur_les_reseaux_sociaux	0	2	0	1	1	0	0	0	1	3	0			4	0
91480	M	12	5e	Facebook	21h_22h	9h_10h	8	20h_21h	10h_11h	12	10	5	9	Jouer_console_ordi_ou_discuter_sur_internet_en_utilisant_un_ordinateur_ou_une_tablette	Je_regarde_des_videos	0	2	1	0	1	1	1	1	1	2	1	0	0	5	1
91480	M	11	6e	Instagram	21h_22h	7h_8h	10	1h_2h	11h_12h	9	10	4	1	Jouer_ou_discuter_en_utilisant_son_telephone_mobile	Aucune_jattends_de_mendormir	0	2	0	1	1	0	1	1	1	0	0			4	0
91480	F	13	4e	Instagram	22h_23h	7h_8h	9	23h_24h	9h_10h	10	7	5	3	Travailler	Aucune_jattends_de_mendormir	0	2	0	0	0	0	0	0	0	0	0			0	0
91480	F	14	4e	Instagram	22h_23h	8h_9h	9	23h_24h	9h_10h	10	5	5	3	Ecouter_de_la_musique	Aucune_jattends_de_mendormir	0	1	1	1	0	0	0	0	1	0	0			0	0
91480	F	12	5e	Instagram	24h_1h	7h_8h	7	Plus_tard_que_3h_du_matin	11h_12h	8	1	7	5	Ecouter_de_la_musique	Je_suis_sur_les_reseaux_sociaux	0	1	1	0	1	0	0	0	0	3	1	0	0	0	1
91480	F	11	5e	Instagram	22h_23h	7h_8h	7	2h_3h	9h_10h	9	3	4	8	Jouer_console_ordi_ou_discuter_sur_internet_en_utilisant_un_ordinateur_ou_une_tablette	Je_suis_sur_les_reseaux_sociaux	1	1	1	1	1	0	0	0	1	3	1	1	0	4	1
91480	F	15	5e	Snapchat	22h_23h	7h_8h	7	22h_23h	8h_9h	11	10	10	5	Regarder_la_tele	Aucune_jattends_de_mendormir	1	2	0	0	0	0	1	1	1	0	0			2	0
91480	F	13	5e	Snapchat	21h_22h	6h_7h	10	24h_1h	11h_12h	12	1	1	8	Regarder_la_tele	Je_regarde_la_tele	0	1	0	1	1	0	0	0	1	2	0			5	0
91480	M	16	4e	Youtube	20h_21h	9h_10h	12	21h_22h	9h_10h	16	1	10	10	Regarder_la_tele	Aucune_jattends_de_mendormir	0	1	0	0	0	1	1	1	1	0	0			4	0
92110	F	11	6e	Aucun	21h_22h	7h_8h	10	24h_1h	10h_11h	11	7	5	1	Autre_Je_suis_avec_ma_mere_et_on_parle	Aucune_jattends_de_mendormir	0	2	0	0	0	0	0	0	0	0	0			0	0
92110	M	11	6e	Aucun	20h_21h	7h_8h	10	20h_21h	9h_10h	9	8	1	6	Lire_un_livre_un_journal_ou_une_BD	Aucune_jattends_de_mendormir	0	2	1	0	1	0	0	0	1	0	0			0	0
92110	M	11	6e	Aucun	21h_22h	7h_8h	10	21h_22h	8h_9h	11	10	1	2	Travailler	Aucune_jattends_de_mendormir	1	2	0	0	0	0	0	0	1	0	0			0	0
92110	F	11	6e	Aucun	21h_22h	7h_8h	8	23h_24h	9h_10h	10	6	3	5	Lire_un_livre_un_journal_ou_une_BD	Aucune_jattends_de_mendormir	0	2	0	0	0	0	0	0	1	0	0			0	0
92110	M	12	6e	Aucun	21h_22h	7h_8h	10	23h_24h	10h_11h	10	10	1	1	Travailler	Aucune_jattends_de_mendormir	1	2	0	0	0	1	1	1	1	0	0			0	0
92110	F	11	6e	Aucun	20h_21h	6h_7h	12	21h_22h	7h_8h	13	10	1	1	Lire_un_livre_un_journal_ou_une_BD	Je_lis_un_livre_un_journal_ou_une_BD	1	2	0	0	0	0	0	0	0	1	0			0	0
92110	F	11	6e	Aucun	20h_21h	6h_7h	10	21h_22h	9h_10h	11	10	1	1	Activite_en_famille_parents_freres_et_sœurs:_discussion_jeu_films	Je_lis_un_livre_un_journal_ou_une_BD	1	2	0	0	0	1	0	1	1	1	0			0	0
92110	M	11	6e	Aucun	20h_21h	7h_8h	11	22h_23h	7h_8h	9	10	1	1	Jouer_console_ordi_ou_discuter_sur_internet_en_utilisant_un_ordinateur_ou_une_tablette	Je_lis_un_livre_un_journal_ou_une_BD	1	2	0	0	0	0	0	0	0	1	0			5	0
92110	F	11	6e	Aucun	20h_21h	7h_8h	16	21h_22h	8h_9h	15	9	1	1	Lire_un_livre_un_journal_ou_une_BD	Je_lis_un_livre_un_journal_ou_une_BD	1	2	0	0	0	0	0	0	1	1	0			0	0
92110	M	11	6e	Aucun	23h_24h	7h_8h	10	2h_3h	12h_13h	12	5	5	5	Jouer_console_ordi_ou_discuter_sur_internet_en_utilisant_un_ordinateur_ou_une_tablette	Je_regarde_des_videos	1	1	0	0	0	0	0	0	1	2	0			4	0
92110	F	11	6e	Aucun	21h_22h	6h_7h	10	22h_23h	9h_10h	11	10	1	1	Aller_voir_des_amis	Aucune_jattends_de_mendormir	0	2	0	0	0	0	0	0	1	0	0			0	0
92110	M	11	6e	Aucun	20h_21h	6h_7h	10	21h_22h	7h_8h	9	8	1	1	Autre_joue_a_mes_jeux_de_construction	Aucune_jattends_de_mendormir	1	2	0	0	0	0	0	0	1	0	0			0	0
92110	M	11	6e	Aucun	20h_21h	6h_7h	12	20h_21h	8h_9h	10	4	4	1	Ecouter_de_la_musique	Aucune_jattends_de_mendormir	0	1	0	1	1	0	0	0	1	0	0			0	0
92110	M	11	6e	Aucun	20h_21h	6h_7h	9	20h_21h	6h_7h	9	10	2	2	Lire_un_livre_un_journal_ou_une_BD	Aucune_jattends_de_mendormir	1	2	0	0	0	0	0	0	1	0	0			0	0
92110	F	12	6e	Aucun	21h_22h	6h_7h	10	22h_23h	8h_9h	9	4	2	7	Regarder_la_tele	Aucune_jattends_de_mendormir	1	1	0	1	1	0	0	0	1	0	0			4	0
92110	F	12	6e	Aucun	21h_22h	6h_7h	10	22h_23h	9h_10h	9	4	2	7	Regarder_la_tele	Aucune_jattends_de_mendormir	1	1	0	1	1	0	0	0	1	0	0			4	0
92110	F	11	6e	Aucun	21h_22h	6h_7h	8	23h_24h	10h_11h	14	4	1	5	Regarder_la_tele	Aucune_jattends_de_mendormir	0	1	0	0	0	0	0	0	1	0	0			4	0
92110	M	11	6e	Aucun	21h_22h	6h_7h	9	22h_23h	9h_10h	11	7	1	3	Jouer_console_ordi_ou_discuter_sur_internet_en_utilisant_un_ordinateur_ou_une_tablette	Je_joue_sur_telephone_tablette_ordi_console	0	2	0	0	0	0	0	0	0	3	0			2	0
92110	F	11	6e	Aucun	21h_22h	7h_8h	9	22h_23h	8h_9h	9	9	4	3	Lire_un_livre_un_journal_ou_une_BD	Je_lis_un_livre_un_journal_ou_une_BD	1	2	0	0	0	0	0	0	0	1	0			0	0
92110	M	11	6e	Aucun	21h_22h	6h_7h	9	23h_24h	9h_10h	11	7	2	1	Regarder_la_tele	Je_lis_un_livre_un_journal_ou_une_BD	1	2	0	0	0	1	0	1	1	1	0			1	0
92110	F	11	6e	Aucun	21h_22h	6h_7h	8	23h_24h	10h_11h	11	8	2	4	Activite_en_famille_parents_freres_et_sœurs:_discussion_jeu_films	Je_lis_un_livre_un_journal_ou_une_BD	1	2	1	0	0	0	0	0	1	1	0			0	0
92110	F	11	6e	Aucun	21h_22h	6h_7h	8	23h_24h	10h_11h	9	6	7	4	Regarder_la_tele	Je_lis_un_livre_un_journal_ou_une_BD	0	2	0	0	0	0	0	0	1	1	0			1	0
92110	F	11	6e	Aucun	22h_23h	6h_7h	6	1h_2h	12h_13h	12	5	7	9	Ecouter_de_la_musique	Jecoute_de_la_musique_ou_la_radio	1	1	1	0	1	1	0	1	1	2	0			0	0
92110	M	11	6e	Aucun	21h_22h	6h_7h	8	23h_24h	7h_8h	8	9	2	4	Regarder_la_tele	Aucune_jattends_de_mendormir	1	2	0	0	0	1	0	1	1	0	0			3	0
92110	M	11	6e	Aucun	21h_22h	6h_7h	10	23h_24h	8h_9h	10	7	1	2	Regarder_la_tele	Aucune_jattends_de_mendormir	1	2	0	0	0	0	0	0	1	0	0			3	0
92110	M	11	6e	Aucun	21h_22h	7h_8h	9	22h_23h	8h_9h	10	8	4	2	Regarder_la_tele	Aucune_jattends_de_mendormir	0	2	0	0	0	0	1	1	1	0	0			2	0
92110	F	12	6e	Aucun	20h_21h	7h_8h	2	20h_21h	7h_8h	2	10	1	1	Travailler	Aucune_jattends_de_mendormir	1	2	0	0	0	1	0	1	1	0	0			0	0
92110	M	11	6e	Aucun	20h_21h	6h_7h	9	22h_23h	7h_8h	11	8	4	2	Travailler	Aucune_jattends_de_mendormir	0	2	0	0	0	1	0	1	1	0	0			0	0
92110	M	11	6e	Aucun	22h_23h	7h_8h	9	23h_24h	8h_9h	9	5	1	4	jouer_et_regarder_la_tele	Aucune_jattends_de_mendormir	1	1	0	0	0	0	1	1	1	0	0			4	0
92110	M	11	6e	Aucun	21h_22h	7h_8h	8	22h_23h	8h_9h	10	10	10	1	Travailler	Aucune_jattends_de_mendormir	0	2	1	0	1	0	0	0	0	0	0			0	0
92110	F	11	6e	Aucun	20h_21h	7h_8h	10	22h_23h	9h_10h	11	7	1	1	Regarder_la_tele	Aucune_jattends_de_mendormir	1	2	0	0	0	1	0	1	1	0	0			2	0
92110	M	11	6e	Aucun	21h_22h	7h_8h	10	24h_1h	11h_12h	6	7	2	2	Regarder_la_tele	Autre_je_lie_des_manga	1	2	1	0	0	1	0	1	1	1	0			4	0
92110	F	12	6e	Aucun	24h_1h	7h_8h	5	Plus_tard_que_3h_du_matin	Plus_tard_que_14h	12	5	5	9	Jouer_console_ordi_ou_discuter_sur_internet_en_utilisant_un_ordinateur_ou_une_tablette	Je_joue_sur_telephone_tablette_ordi_console	1	1	0	0	0	0	0	0	1	3	1	1	0	5	1
92110	M	11	6e	Aucun	20h_21h	7h_8h	10	22h_23h	11h_12h	13	5	1	1	Activite_en_famille_parents_freres_et_sœurs:_discussion_jeu_films	Je_lis_un_livre_un_journal_ou_une_BD	1	1	0	0	0	0	0	0	0	1	0			0	0
92110	M	11	6e	Aucun	21h_22h	7h_8h	10	24h_1h	11h_12h	11	6	2	2	Jouer_console_ordi_ou_discuter_sur_internet_en_utilisant_un_ordinateur_ou_une_tablette	Je_lis_un_livre_un_journal_ou_une_BD	1	2	0	0	0	0	0	0	0	1	0			5	0
92110	M	11	6e	Aucun	20h_21h	7h_8h	8	23h_24h	9h_10h	9	4	10	7	Jouer_console_ordi_ou_discuter_sur_internet_en_utilisant_un_ordinateur_ou_une_tablette	Je_lis_un_livre_un_journal_ou_une_BD	0	1	1	0	1	0	0	0	0	1	1	0	0	5	1
92110	M	12	6e	Aucun	21h_22h	6h_7h	9	22h_23h	7h_8h	6	7	1	4	Lire_un_livre_un_journal_ou_une_BD	Je_lis_un_livre_un_journal_ou_une_BD	1	2	0	0	0	0	0	0	1	1	0			0	0
92110	M	11	6e	Aucun	20h_21h	6h_7h	9	23h_24h	9h_10h	9	9	7	2	Lire_un_livre_un_journal_ou_une_BD	Je_lis_un_livre_un_journal_ou_une_BD	1	2	0	0	0	0	0	0	1	1	0			0	0
92110	M		6e	Aucun	20h_21h	6h_7h	10	20h_21h	7h_8h	10	10	1	1	Lire_un_livre_un_journal_ou_une_BD	Je_lis_un_livre_un_journal_ou_une_BD	1	2	0	0	0	0	0	0	0	1	0			0	0
92110	M	11	6e	Aucun	22h_23h	7h_8h	8	22h_23h	9h_10h	11	5	2	5	Regarder_la_tele	Je_lis_un_livre_un_journal_ou_une_BD	0	1	1	0	1	0	0	0	1	1	0			2	0
92110	F	11	6e	Aucun	21h_22h	7h_8h	10	22h_23h	8h_9h	12	5	1	8	Lire_un_livre_un_journal_ou_une_BD	Je_lis_un_livre_un_journal_ou_une_BD	1	1	0	0	0	0	0	0	1	1	0			0	0
92110	M	11	6e	Aucun	20h_21h	7h_8h	15	23h_24h	9h_10h	10	8	2	3	Jouer_console_ordi_ou_discuter_sur_internet_en_utilisant_un_ordinateur_ou_une_tablette	Je_regarde_des_videos	1	2	0	0	0	0	0	0	1	2	0			5	0
92110	F	11	6e	Aucun	21h_22h	6h_7h	9	23h_24h	12h_13h	11	8	6	3	Jouer_console_ordi_ou_discuter_sur_internet_en_utilisant_un_ordinateur_ou_une_tablette	Je_regarde_des_videos	1	2	0	0	0	1	0	1	1	2	0			4	0
92110	M	13	6e	Aucun	20h_21h	6h_7h	11	22h_23h	8h_9h	12	5	2	5	Jouer_ou_discuter_en_utilisant_son_telephone_mobile	Je_regarde_des_videos	0	1	0	0	0	0	1	1	1	2	0			4	0
92110	F	11	6e	Aucun	23h_24h	7h_8h	7	24h_1h	10h_11h	11	7	2	4	Regarder_la_tele	Je_regarde_des_videos	1	2	1	0	0	1	0	1	1	2	0			5	0
92110	F		6e	Aucun	22h_23h	6h_7h	6	24h_1h	10h_11h	6	5	2	3	Regarder_la_tele	Je_regarde_des_videos	1	1	0	0	0	1	0	1	1	2	0			5	0
92110	F	11	6e	Aucun	24h_1h	6h_7h	6	Plus_tard_que_3h_du_matin	Plus_tard_que_14h	10	2	10	7	Regarder_la_tele	Jecoute_de_la_musique_ou_la_radio	0	1	0	0	0	0	0	0	1	2	0			3	0
92110	F	11	6e	Aucun	21h_22h	7h_8h	9	22h_23h	11h_12h	11	5	8	7	Ecouter_de_la_musique	Jecoute_de_la_musique_ou_la_radio	1	1	0	1	1	1	0	1	1	2	0			0	0
92110	M	11	6e	Aucun	21h_22h	7h_8h	10	22h_23h	9h_10h	9	10	1	1	Aller_voir_des_amis	Jenvoie_des_SMS_ou_jutilise_une_messagerie_instantanee_iMessage_Whatsapp_sur_telephone_mobile	1	2	0	0	0	0	0	0	1	3	1	1	1	0	1
92110	F	11	6e	Aucun	21h_22h	6h_7h	10	23h_24h	8h_9h	9	7	1	1	Lire_un_livre_un_journal_ou_une_BD	Aucune_jattends_de_mendormir	1	2	0	1	0	0	0	0	1	0	0			0	0
92110	F	11	6e	Aucun	23h_24h	6h_7h	5	23h_24h	12h_13h	5	10	10	10	Regarder_la_tele	Aucune_jattends_de_mendormir	1	2	1	1	1	0	0	0	0	0	0			4	0
92110	M	11	6e	Aucun	21h_22h	6h_7h	13	23h_24h	9h_10h	18	10	1	10	Regarder_la_tele	Aucune_jattends_de_mendormir	1	2	0	0	0	1	0	1	1	0	0			3	0
92110	M	11	6e	Aucun	22h_23h	7h_8h	9	2h_3h	10h_11h	9	10	3	5	Regarder_la_tele	Autre_Jecoute_du_Quran	1	2	0	0	0	1	0	1	1		0			5	0
92110	F	11	6e	Aucun	20h_21h	6h_7h	7	21h_22h	9h_10h	8	7	1	1	Lire_un_livre_un_journal_ou_une_BD	Je_lis_un_livre_un_journal_ou_une_BD	1	2	0	0	0	1	0	1	1	1	0			0	0
92110	F	11	6e	Aucun	20h_21h	7h_8h	10	23h_24h	10h_11h	10	8	1	1	Lire_un_livre_un_journal_ou_une_BD	Je_lis_un_livre_un_journal_ou_une_BD	1	2	0	0	0	0	0	0	1	1	0			0	0
92110	M	11	6e	Aucun	21h_22h	7h_8h	10	23h_24h	10h_11h	10	10	4	1	Regarder_la_tele	Aucune_jattends_de_mendormir	1	2	0	0	0	0	1	1	1	0	0			3	0
92110	F	13	6e	Aucun	20h_21h	6h_7h	11	23h_24h	11h_12h	12	10	1	1	Travailler	Aucune_jattends_de_mendormir	1	2	0	0	0	0	1	1	1	0	0			0	0
92110	M	11	6e	Aucun	21h_22h	6h_7h	9	24h_1h	9h_10h	9	9	1	1	Jouer_console_ordi_ou_discuter_sur_internet_en_utilisant_un_ordinateur_ou_une_tablette	Aucune_jattends_de_mendormir	0	2	0	1	1	0	0	0	0	0	0			5	0
92110	M	11	6e	Aucun	20h_21h	7h_8h	10	21h_22h	10h_11h	12	8	1	6	Ecouter_de_la_musique	Aucune_jattends_de_mendormir	1	2	0	0	0	1	1	1	1	0	0			0	0
92110	M	12	6e	Aucun	20h_21h	7h_8h	6	21h_22h	6h_7h	12	10	1	1	Jouer_console_ordi_ou_discuter_sur_internet_en_utilisant_un_ordinateur_ou_une_tablette	Aucune_jattends_de_mendormir	1	2	0	0	0	0	0	0	0	0	0			1	0
92110	M	11	6e	Aucun	20h_21h	7h_8h	10	21h_22h	10h_11h	11	10	1	1	Lire_un_livre_un_journal_ou_une_BD	Je_lis_un_livre_un_journal_ou_une_BD	1	2	0	0	0	0	0	0	0	1	0			0	0
92110	M	11	6e	Aucun	20h_21h	7h_8h	9	23h_24h	10h_11h	10	10	1	1	Lire_un_livre_un_journal_ou_une_BD	Je_lis_un_livre_un_journal_ou_une_BD	1	2	0	0	0	0	1	1	1	1	0			0	0
92110	M	11	6e	Aucun	20h_21h	7h_8h	2	24h_1h	8h_9h	2	6	6	9	Travailler	Aucune_jattends_de_mendormir	0	2	1	0	1	0	0	0	1	0	0			0	0
92110	F	13	6e	Aucun	20h_21h	6h_7h	9	22h_23h	10h_11h	10	10	1	1	Travailler	Aucune_jattends_de_mendormir	1	2	0	0	0	0	0	0	1	0	0			0	0
92110	F	11	6e	Aucun	21h_22h	7h_8h	9	21h_22h	8h_9h	12	10	2	2	Lire_un_livre_un_journal_ou_une_BD	Je_lis_un_livre_un_journal_ou_une_BD	1	2	0	0	0	0	1	1	1	1	0			0	0
92110	M	11	6e	Aucun	22h_23h	7h_8h	8	23h_24h	10h_11h	11	8	5	5	Jouer_console_ordi_ou_discuter_sur_internet_en_utilisant_un_ordinateur_ou_une_tablette	Aucune_jattends_de_mendormir	0	2	0	0	0	1	1	1	1	0	0			4	0
92110	F	11	6e	Aucun	21h_22h	6h_7h	9	23h_24h	9h_10h	10	10	1	4	Lire_un_livre_un_journal_ou_une_BD	Aucune_jattends_de_mendormir	1	2	0	0	0	0	0	0	1	0	0			0	0
92110	M	12	6e	Aucun	21h_22h	7h_8h	10	21h_22h	8h_9h	10	10	1	2	Activite_en_famille_parents_freres_et_sœurs:_discussion_jeu_films	Aucune_jattends_de_mendormir	1	2	0	0	0	0	1	1	1	0	0			0	0
92110	F	11	6e	Aucun	22h_23h	7h_8h	7	1h_2h	10h_11h	10	6	9	7	Jouer_ou_discuter_en_utilisant_son_telephone_mobile	Je_regarde_des_videos	1	2	0	0	0	1	1	1	1	2	0			3	0
92110	F	11	6e	Aucun	22h_23h	7h_8h	5	23h_24h	9h_10h	7	5	2	2	Ecouter_de_la_musique	Aucune_jattends_de_mendormir	1	1	0	1	0	1	1	1	1	0	0			0	0
92110	F	11	6e	Aucun	20h_21h	6h_7h	8	22h_23h	9h_10h	8	5	4	1	Travailler	Aucune_jattends_de_mendormir	0	1	0	1	1	0	0	0	1	0	0			0	0
92110	M	11	6e	Aucun	21h_22h	7h_8h	10	22h_23h	8h_9h	10	9	1	1	Regarder_la_tele	Autre_je_dispute_avec_mon_frere	1	2	0	1	0	0	0	0	0	1	0			5	0
92110	M	11	6e	Aucun	20h_21h	7h_8h	11	22h_23h	11h_12h	14	10	1	1	Lire_un_livre_un_journal_ou_une_BD	Je_lis_un_livre_un_journal_ou_une_BD	1	2	0	0	0	0	0	0	0	1	0			0	0
92110	M	11	6e	Aucun	22h_23h	7h_8h	8	Plus_tard_que_3h_du_matin	10h_11h	11	8	4	1	Regarder_la_tele	Je_regarde_la_tele	0	2	0	0	0	0	0	0	0	2	1	0	0	5	1
92110	M	11	6e	Aucun	21h_22h	7h_8h	11	22h_23h	10h_11h	13	8	4	5	Jouer_console_ordi_ou_discuter_sur_internet_en_utilisant_un_ordinateur_ou_une_tablette	Aucune_jattends_de_mendormir	1	2	0	0	0	0	0	0	0	0	0			4	0
92110	F	11	6e	Aucun	21h_22h	7h_8h	10	22h_23h	9h_10h	11	10	1	1	Lire_un_livre_un_journal_ou_une_BD	Aucune_jattends_de_mendormir	1	2	0	0	0	0	0	0	1	0	0			0	0
92110	M	11	6e	Aucun	21h_22h	7h_8h	9	22h_23h	8h_9h	8	8	2	3	Regarder_la_tele	Aucune_jattends_de_mendormir	1	2	0	0	0	0	0	0	1	0	0			2	0
92110	F	12	6e	Aucun	20h_21h	7h_8h	9	21h_22h	9h_10h	9	9	2	1	Regarder_la_tele	Aucune_jattends_de_mendormir	1	2	0	0	0	0	1	1	1	0	0			4	0
92110	F	11	6e	Aucun	21h_22h	7h_8h	12	23h_24h	9h_10h	9	10	1	8	Regarder_la_tele	Aucune_jattends_de_mendormir	1	2	0	0	0	0	0	0	1	0	0			3	0
92110	F	11	6e	Aucun	21h_22h	7h_8h	9	23h_24h	8h_9h	8	7	1	1	Regarder_la_tele	Aucune_jattends_de_mendormir	1	2	0	0	0	0	0	0	0	0	0			1	0
92110	M	12	6e	Aucun	21h_22h	7h_8h	7	23h_24h	10h_11h	4	4	1	10	Activite_en_famille_parents_freres_et_sœurs:_discussion_jeu_films	Aucune_jattends_de_mendormir	1	1	0	0	0	0	0	0	0	0	0			0	0
92110	M	11	6e	Aucun	20h_21h	7h_8h	11	22h_23h	9h_10h	13	9	3	4	Activite_en_famille_parents_freres_et_sœurs:_discussion_jeu_films	Je_lis_un_livre_un_journal_ou_une_BD	1	2	0	0	0	0	0	0	1	1	0			0	0
92110	M	10	6e	Aucun	20h_21h	7h_8h	9	22h_23h	8h_9h	9	9	1	2	Lire_un_livre_un_journal_ou_une_BD	Je_lis_un_livre_un_journal_ou_une_BD	1	2	0	0	0	1	1	1	1	1	0			0	0
92110	M	10	6e	Aucun	20h_21h	7h_8h	9	22h_23h	8h_9h	9	9	1	5	Lire_un_livre_un_journal_ou_une_BD	Je_lis_un_livre_un_journal_ou_une_BD	1	2	0	0	0	0	0	0	1	1	0			0	0
92110	F	11	6e	Aucun	20h_21h	6h_7h	10	22h_23h	10h_11h	11	10	9	1	Lire_un_livre_un_journal_ou_une_BD	Je_lis_un_livre_un_journal_ou_une_BD	1	2	0	0	0	1	0	1	1	1	0			0	0
92110	F	11	6e	Aucun	20h_21h	7h_8h	7	21h_22h	9h_10h	8	1	1	10	Lire_un_livre_un_journal_ou_une_BD	Je_lis_un_livre_un_journal_ou_une_BD	1	1	0	1	1	0	0	0	0	1	0			0	0
92110	F	11	6e	Aucun	20h_21h	7h_8h	11	23h_24h	8h_9h	10	6	1	1	Lire_un_livre_un_journal_ou_une_BD	Je_lis_un_livre_un_journal_ou_une_BD	1	2	1	1	1	0	0	0	1	1	0			0	0
92110	F	11	6e	Aucun	20h_21h	7h_8h	9	23h_24h	9h_10h	9	10	1	1	Lire_un_livre_un_journal_ou_une_BD	Je_lis_un_livre_un_journal_ou_une_BD	1	2	0	0	0	0	0	0	1	1	0			0	0
92110	F	11	6e	Aucun	21h_22h	7h_8h	10	23h_24h	9h_10h	12	7	2	2	Regarder_la_tele	Je_regarde_la_tele	1	2	0	0	0	1	1	1	1	2	0			1	0
92110	F	11	6e	Aucun	22h_23h	6h_7h	8	23h_24h	9h_10h	10	8	1	1	Autre_On_regde_le_journal_et_on_en_parle	Aucune_jattends_de_mendormir	1	2	0	0	0	0	0	0	1	0	0			2	0
92110	F	10	6e	Aucun	21h_22h	7h_8h	9	22h_23h	9h_10h	11	10	1	1	Lire_un_livre_un_journal_ou_une_BD	Aucune_jattends_de_mendormir	1	2	0	0	0	1	0	1	1	0	0			0	0
92110	F	12	6e	Aucun	20h_21h	6h_7h	10	22h_23h	9h_10h	8	3	3	3	Regarder_la_tele	Aucune_jattends_de_mendormir	0	1	1	0	1	0	0	0	1	0	0			1	0
92110	F	12	6e	Aucun	20h_21h	6h_7h	7	Plus_tard_que_3h_du_matin	10h_11h	6	1	8	5	Regarder_la_tele	Aucune_jattends_de_mendormir	0	1	0	1	1	1	1	1	1	0	1	1	0	3	1
92110	M	11	6e	Aucun	21h_22h	6h_7h	7	24h_1h	9h_10h	9	8	2	2	Regarder_la_tele	Aucune_jattends_de_mendormir	1	2	0	0	0	0	0	0	1	0	0			3	0
92110	M	12	6e	Aucun	21h_22h	6h_7h	10	24h_1h	13h_14h	10	5	1	1	Regarder_la_tele	Aucune_jattends_de_mendormir	1	1	0	0	0	1	0	1	1	0	0			3	0
92110	F	11	6e	Aucun	22h_23h	7h_8h	9	Plus_tard_que_3h_du_matin	12h_13h	12	7	3	6	Regarder_la_tele	Aucune_jattends_de_mendormir	0	2	0	0	0	0	1	1	1	0	0			2	0
92110	M	12	5e	Aucun	22h_23h	7h_8h	8	Plus_tard_que_3h_du_matin	11h_12h	10	8	2	4	Regarder_la_tele	Aucune_jattends_de_mendormir	1	2	0	0	0	0	1	1	1	0	0			5	0
92110	M	11	6e	Aucun	20h_21h	7h_8h	9	22h_23h	9h_10h	9	7	2	7	Lire_un_livre_un_journal_ou_une_BD	Autre_je_joue_avec_mon_frere	1	2	0	1	1	0	0	0	1	1	0			0	0
92110	M	12	6e	Aucun	23h_24h	6h_7h	6	23h_24h	6h_7h	8	10	1	3	Lire_un_livre_un_journal_ou_une_BD	Je_lis_un_livre_un_journal_ou_une_BD	1	2	0	0	0	0	0	0	1	1	0			0	0
92110	F	13	6e	Aucun	20h_21h	7h_8h	11	22h_23h	10h_11h	8	8	1	5	Regarder_la_tele	Je_lis_un_livre_un_journal_ou_une_BD	0	2	0	0	0	0	0	0	0	1	0			2	0
92110	F	11	6e	Aucun	22h_23h	6h_7h	7	24h_1h	11h_12h	12	8	5	2	Jouer_console_ordi_ou_discuter_sur_internet_en_utilisant_un_ordinateur_ou_une_tablette	Je_regarde_des_videos	1	2	0	0	0	1	1	1	1	2	0			4	0
92110	M	12	6e	Aucun	22h_23h	6h_7h	7	23h_24h	8h_9h	9	5	6	6	Regarder_la_tele	Je_regarde_la_tele	1	1	0	0	0	1	1	1	1	2	0			4	0
92110	F	11	6e	Aucun	20h_21h	7h_8h	10	22h_23h	9h_10h	11	8	1	1	Lire_un_livre_un_journal_ou_une_BD	Jecoute_de_la_musique_ou_la_radio	1	2	0	0	0	0	0	0	0	2	0			0	0
92110	M	12	6e	Aucun	20h_21h	6h_7h	10	20h_21h	9h_10h	10	10	2	1	Activite_en_famille_parents_freres_et_sœurs:_discussion_jeu_films	Aucune_jattends_de_mendormir	1	2	0	0	0	0	1	1	1	0	0			0	0
92110	F	11	6e	Aucun	21h_22h	6h_7h	9	24h_1h	11h_12h	12	7	1	4	Activite_en_famille_parents_freres_et_sœurs:_discussion_jeu_films	Aucune_jattends_de_mendormir	1	2	0	0	0	0	0	0	1	0	0			0	0
92110	F	12	6e	Aucun	21h_22h	6h_7h	10	21h_22h	10h_11h	14	10	1	1	Activite_en_famille_parents_freres_et_sœurs:_discussion_jeu_films	Aucune_jattends_de_mendormir	1	2	0	0	0	0	1	1	1	0	0			0	0
92110	F	12	6e	Aucun	20h_21h	6h_7h	10	24h_1h	10h_11h	10	8	1	1	Activite_en_famille_parents_freres_et_sœurs:_discussion_jeu_films	Aucune_jattends_de_mendormir	1	2	0	0	0	0	0	0	0	0	0			0	0
92110	F	12	6e	Aucun	20h_21h	6h_7h	10	21h_22h	8h_9h	12	9	1	1	Activite_en_famille_parents_freres_et_sœurs:_discussion_jeu_films	Aucune_jattends_de_mendormir	1	2	0	0	0	0	0	0	1	0	0			0	0
92110	M	12	6e	Aucun	21h_22h	7h_8h	11	22h_23h	9h_10h	16	9	1	5	Activite_en_famille_parents_freres_et_sœurs:_discussion_jeu_films	Aucune_jattends_de_mendormir	1	2	0	0	0	0	0	0	0	0	0			0	0
92110	M	11	6e	Aucun	20h_21h	6h_7h	10	22h_23h	9h_10h	12	5	6	5	Autre_ca_depent	Aucune_jattends_de_mendormir	1	1	1	1	0	0	0	0	0	0	0			0	0
92110	F	12	6e	Aucun	20h_21h	7h_8h	9	22h_23h	9h_10h	11	6	2	3	Lire_un_livre_un_journal_ou_une_BD	Aucune_jattends_de_mendormir	0	2	1	1	0	0	0	0	0	0	0			0	0
92110	M	11	6e	Aucun	20h_21h	6h_7h	12	21h_22h	9h_10h	12	7	1	1	Lire_un_livre_un_journal_ou_une_BD	Aucune_jattends_de_mendormir	1	2	0	0	0	0	0	0	1	0	0			0	0
92110	M	11	6e	Aucun	21h_22h	7h_8h	11	22h_23h	Plus_tard_que_14h	15	8	1	9	Lire_un_livre_un_journal_ou_une_BD	Aucune_jattends_de_mendormir	1	2	1	0	1	0	1	1	1	0	0			0	0
92110	M	11	6e	Aucun	21h_22h	7h_8h	10	23h_24h	11h_12h	11	10	1	1	Lire_un_livre_un_journal_ou_une_BD	Aucune_jattends_de_mendormir	1	2	0	1	0	0	0	0	1	0	0			0	0
92110	F	11	6e	Aucun	22h_23h	7h_8h	18	23h_24h	9h_10h	3	5	2	5	Regarder_la_tele	Aucune_jattends_de_mendormir	0	1	1	0	1	0	0	0	1	0	0			1	0
92110	M	11	6e	Aucun	21h_22h	7h_8h	9	24h_1h	10h_11h	10	6	1	10	Regarder_la_tele	Aucune_jattends_de_mendormir	1	2	0	0	0	1	1	1	1	0	0			5	0
92110	M	11	6e	Aucun	21h_22h	6h_7h	8	24h_1h	8h_9h	8	6	1	1	Regarder_la_tele	Aucune_jattends_de_mendormir	1	2	0	0	0	0	1	1	1	0	0			1	0
92110	M	11	6e	Aucun	20h_21h	7h_8h	11	21h_22h	9h_10h	11	5	2	2	Regarder_la_tele	Aucune_jattends_de_mendormir	1	1	0	0	0	1	1	1	1	0	0			2	0
92110	M	11	6e	Aucun	21h_22h	7h_8h	9	22h_23h	8h_9h	9	8	4	5	Regarder_la_tele	Aucune_jattends_de_mendormir	1	2	0	0	0	0	0	0	0	0	0			4	0
92110	F	12	6e	Aucun	20h_21h	6h_7h	12	22h_23h	9h_10h	10	9	1	1	Travailler	Aucune_jattends_de_mendormir	1	2	0	0	0	0	0	0	1	0	0			0	0
92110	F	12	6e	Aucun	20h_21h	6h_7h	10	22h_23h	9h_10h	13	5	1	1	Travailler	Aucune_jattends_de_mendormir	0	1	0	0	0	0	0	0	1	0	0			0	0
92110	F	12	6e	Aucun	21h_22h	7h_8h	9	23h_24h	10h_11h	10	8	2	1	Travailler	Aucune_jattends_de_mendormir	1	2	0	0	0	0	0	0	1	0	0			0	0
92110	M	12	6e	Aucun	20h_21h	7h_8h	11	24h_1h	12h_13h	13	10	1	1	Activite_en_famille_parents_freres_et_sœurs:_discussion_jeu_films	Aucune_jattends_de_mendormir	1	2	0	0	0	0	0	0	1	0	0			0	0
92110	M	11	6e	Aucun	20h_21h	7h_8h	11	21h_22h	9h_10h	11	10	1	1	Lire_un_livre_un_journal_ou_une_BD	Autre_je_parle_avec_la_personne_qui_dort_avec_moi	1	2	0	0	0	1	0	1	1	1	0			0	0
92110	M	12	6e	Aucun	21h_22h	7h_8h	10	23h_24h	9h_10h	11	5	10	3	Jouer_console_ordi_ou_discuter_sur_internet_en_utilisant_un_ordinateur_ou_une_tablette	Autre_je_parle_avec_mon_frere	0	1	0	0	0	0	0	0	1	1	0			5	0
92110	F	11	6e	Aucun	22h_23h	7h_8h	9	23h_24h	8h_9h	9	5	2	4	Autre_ma_mere_me_lit_une_histoire	Autre_ma_mere_me_lit_une_histoire	0	1	0	0	0	0	0	0	1	1	0			0	0
92110	M	12	6e	Aucun	20h_21h	7h_8h	11	23h_24h	10h_11h	10	8	1	4	Regarder_la_tele	Je_joue_sur_telephone_tablette_ordi_console	1	2	0	0	0	0	1	1	1	3	0			5	0
92110	M	11	6e	Aucun	21h_22h	6h_7h	9	24h_1h	8h_9h	9	10	1	1	Jouer_console_ordi_ou_discuter_sur_internet_en_utilisant_un_ordinateur_ou_une_tablette	Je_joue_sur_telephone_tablette_ordi_console	1	2	0	0	0	1	0	1	1	3	0			4	0
92110	F	11	6e	Aucun	22h_23h	6h_7h	8	24h_1h	7h_8h	7	3	10	6	Jouer_ou_discuter_en_utilisant_son_telephone_mobile	Je_joue_sur_telephone_tablette_ordi_console	1	1	0	1	1	0	1	1	1	3	0			4	0
92110	F	11	6e	Aucun	21h_22h	7h_8h	9	23h_24h	7h_8h	7	9	1	7	Lire_un_livre_un_journal_ou_une_BD	Je_lis_un_livre_un_journal_ou_une_BD	1	2	0	0	0	0	0	0	1	1	0			0	0
92110	F	11	6e	Aucun	20h_21h	6h_7h	11	22h_23h	10h_11h	13	8	5	9	Autre_un_peu_de_telephone_et_un_livre	Je_lis_un_livre_un_journal_ou_une_BD	1	2	0	0	0	0	0	0	1	1	0			2	0
92110	M	11	6e	Aucun	21h_22h	7h_8h	10	22h_23h	10h_11h	11	8	2	5	Jouer_console_ordi_ou_discuter_sur_internet_en_utilisant_un_ordinateur_ou_une_tablette	Je_lis_un_livre_un_journal_ou_une_BD	1	2	1	0	0	1	0	1	1	1	0			3	0
92110	M	12	6e	Aucun	20h_21h	6h_7h	7	22h_23h	11h_12h	12	8	5	1	Lire_un_livre_un_journal_ou_une_BD	Je_lis_un_livre_un_journal_ou_une_BD	1	2	0	0	0	0	0	0	1	1	0			0	0
92110	F	10	6e	Aucun	21h_22h	7h_8h	10	22h_23h	9h_10h	10	5	1	1	Regarder_la_tele	Je_lis_un_livre_un_journal_ou_une_BD	1	1	0	1	0	0	0	0	0	1	0			1	0
92110	F	11	6e	Aucun	22h_23h	7h_8h	8	24h_1h	11h_12h	10	7	1	2	Regarder_la_tele	Je_lis_un_livre_un_journal_ou_une_BD	1	2	1	0	0	0	0	0	1	1	0			5	0
92110	M	12	6e	Aucun	20h_21h	6h_7h	7	22h_23h	9h_10h	4	10	10	3	Regarder_la_tele	Je_regarde_la_tele	0	2	0	0	0	1	1	1	1	2	0			1	0
92110	M	13	6e	Aucun	22h_23h	6h_7h	7	23h_24h	10h_11h	10	8	1	1	Activite_en_famille_parents_freres_et_sœurs:_discussion_jeu_films	Je_regarde_la_tele	1	2	0	0	0	1	1	1	1	2	0			0	0
92110	F	11	6e	Aucun	21h_22h	7h_8h	8	22h_23h	8h_9h	9	6	1	4	Regarder_la_tele	Je_regarde_la_tele	1	2	0	0	0	0	0	0	1	2	0			5	0
92110	M	11	6e	Aucun	20h_21h	6h_7h	9	22h_23h	11h_12h	10	2	1	3	Ecouter_de_la_musique	Jecoute_de_la_musique_ou_la_radio	0	1	0	0	0	0	0	0	1	2	0			0	0
92110	F	12	6e	Aucun	22h_23h	7h_8h	10	2h_3h	10h_11h	10	7	1	1	Lire_un_livre_un_journal_ou_une_BD	Jecoute_de_la_musique_ou_la_radio	1	2	0	0	0	0	0	0	1	2	1	1	0	0	1
92110	F	11	6e	Aucun	20h_21h	6h_7h	14	23h_24h	9h_10h	14	10	1	1	Activite_en_famille_parents_freres_et_sœurs:_discussion_jeu_films	Jenvoie_des_SMS_ou_jutilise_une_messagerie_instantanee_iMessage_Whatsapp_sur_telephone_mobile	1	2	1	0	0	0	0	0	1	3	1	0	0	0	1
92110	F	11	6e	Aucun	21h_22h	7h_8h	10	23h_24h	12h_13h	12	3	1	1	Jouer_console_ordi_ou_discuter_sur_internet_en_utilisant_un_ordinateur_ou_une_tablette	Aucune_jattends_de_mendormir	0	1	1	0	1	0	0	0	0	0	0			3	0
92110	M	12	6e	Aucun	20h_21h	7h_8h	11	23h_24h	10h_11h	11	5	1	1	Lire_un_livre_un_journal_ou_une_BD	Je_lis_un_livre_un_journal_ou_une_BD	1	1	0	0	0	1	1	1	1	1	0			0	0
92110	F	12	6e	Autre_amour_sacre	21h_22h	8h_9h	9	23h_24h	8h_9h	8	5	2	1	Regarder_la_tele	Autre_je_minvente_des_histoires	1	1	1	0	0	1	0	1	1	0	0			5	0
92110	F	11	6e	Autre_cover_fashion	20h_21h	6h_7h	9	21h_22h	11h_12h	10	10	10	7	Autre_cree_des_avatare	Je_joue_sur_telephone_tablette_ordi_console	1	2	0	0	0	0	1	1	1	3	0			5	0
92110	F	12	6e	Autre_Enc92	22h_23h	6h_7h	9	22h_23h	9h_10h	10	9	1	1	Lire_un_livre_un_journal_ou_une_BD	Je_lis_un_livre_un_journal_ou_une_BD	1	2	0	0	0	0	0	0	0	1	0			0	0
92110	M	12	6e	Autre_HABBIX	24h_1h	7h_8h	7	1h_2h	12h_13h	7	10	1	4	Autre_Branler	Aucune_jattends_de_mendormir	1	2	0	1	0	1	0	1	1	0	0			0	0
92110	F	11	6e	Autre_MineCraft	21h_22h	7h_8h	8	23h_24h	10h_11h	10	7	4	5	Jouer_console_ordi_ou_discuter_sur_internet_en_utilisant_un_ordinateur_ou_une_tablette	Aucune_jattends_de_mendormir	1	2	0	0	0	1	0	1	1	0	0			5	0
92110	F	12	6e	Autre_MOVISTARPLANET	23h_24h	6h_7h	7	2h_3h	11h_12h	10	1	2	1	Regarder_la_tele	Aucune_jattends_de_mendormir	0	1	0	0	0	0	1	1	1	0	0			2	0
92110	M	11	6e	Autre_MOVISTARPLANET	20h_21h	7h_8h	11	20h_21h	7h_8h	10	10	1	5	Travailler	Je_lis_un_livre_un_journal_ou_une_BD	1	2	0	0	0	1	1	1	1	1	0			0	0
92110	F	12	6e	Autre_MOVISTARPLANET	21h_22h	6h_7h	8	20h_21h	10h_11h	10	1	1	1	Lire_un_livre_un_journal_ou_une_BD	Aucune_jattends_de_mendormir	1	1	0	0	0	1	0	1	1	0	0			0	0
92110	F	12	6e	Autre_MOVISTARPLANET	21h_22h	6h_7h	11	23h_24h	12h_13h	13	2	2	10	Jouer_console_ordi_ou_discuter_sur_internet_en_utilisant_un_ordinateur_ou_une_tablette	Jenvoie_des_SMS_ou_jutilise_une_messagerie_instantanee_iMessage_Whatsapp_sur_telephone_mobile	0	1	0	0	0	1	1	1	1	3	1	0	0	4	1
92110	F	13	6e	Autre_MOVISTARPLANET	22h_23h	7h_8h	18	1h_2h	9h_10h	4	10	1	1	Autre_JE_JOUE_SUR_MON_ORDI_ET_EN_MEME_TEMPS_JE_FAI_MES_DEVOIRS	Jenvoie_des_SMS_ou_jutilise_une_messagerie_instantanee_iMessage_Whatsapp_sur_telephone_mobile	0	2	1	1	1	1	1	1	1	3	1	0	0	5	1
92110	M	11	6e	Autre_Msn	21h_22h	6h_7h	7	2h_3h	12h_13h	9	5	1	5	Regarder_la_tele	Aucune_jattends_de_mendormir	0	1	0	0	0	0	0	0	0	0	0			5	0
92110	M	11	6e	Autre_MUSICALLY_SNAPCHAT	21h_22h	7h_8h	8	23h_24h	10h_11h	11	7	6	6	Ecouter_de_la_musique	Aucune_jattends_de_mendormir	0	2	1	0	1	0	0	0	0	0	0			0	0
92110	F	11	6e	Autre_MUSICALLY_SNAPCHAT	20h_21h	6h_7h	11	23h_24h	9h_10h	12	3	4	1	Lire_un_livre_un_journal_ou_une_BD	Je_lis_un_livre_un_journal_ou_une_BD	1	1	0	0	0	0	0	0	1	1	0			0	0
92110	F	10	6e	Autre_MUSICALLY_SNAPCHAT	21h_22h	6h_7h	9	2h_3h	12h_13h	10	8	1	10	Lire_un_livre_un_journal_ou_une_BD	Je_lis_un_livre_un_journal_ou_une_BD	1	2	0	1	1	1	0	1	1	1	0			0	0
92110	F	11	5e	Autre_MUSICALLY_SNAPCHAT	21h_22h	6h_7h	2	Plus_tard_que_3h_du_matin	10h_11h	2	10	2	2	Jouer_ou_discuter_en_utilisant_son_telephone_mobile	Je_suis_sur_les_reseaux_sociaux	0	2	0	0	0	1	1	1	1	3	1	0	0	2	1
92110	F	11	6e	Autre_MUSICALLY_SNAPCHAT	20h_21h	7h_8h	9	23h_24h	8h_9h	8	3	1	1	Jouer_ou_discuter_en_utilisant_son_telephone_mobile	Je_lis_un_livre_un_journal_ou_une_BD	1	1	0	0	0	0	0	0	1	1	0			1	0
92110	F	11	6e	Autre_MUSICALLY_SNAPCHAT	22h_23h	8h_9h	9	1h_2h	10h_11h	8	7	4	2	Autre_sa_depent_regarder_le_telejoue_a_la_DS_lire_joue_sur_mon_telephone_ou_me_battre_avec_mon_frere	Je_lis_un_livre_un_journal_ou_une_BD	1	2	1	1	0	0	0	0	1	1	0			0	0
92110	M	10	6e	Autre_my_ninja	22h_23h	6h_7h	7	1h_2h	7h_8h	5	8	7	1	Regarder_la_tele	Aucune_jattends_de_mendormir	1	2	0	0	0	0	0	0	0	0	0			2	0
92110	M	11	6e	Autre_naruto_onligne	21h_22h	6h_7h	8	23h_24h	10h_11h	11	10	1	1	Lire_un_livre_un_journal_ou_une_BD	Je_lis_un_livre_un_journal_ou_une_BD	1	2	0	0	0	0	0	0	0	1	0			0	0
92110	M	11	6e	Autre_nba_live	22h_23h	6h_7h	2	Plus_tard_que_3h_du_matin	9h_10h	2	5	1	10	Jouer_console_ordi_ou_discuter_sur_internet_en_utilisant_un_ordinateur_ou_une_tablette	Aucune_jattends_de_mendormir	0	1	0	1	1	1	0	1	1	0	0			5	0
92110	F	12	6e	Autre_Skype	21h_22h	6h_7h	8	23h_24h	9h_10h	9	8	1	3	Regarder_la_tele	Je_regarde_des_videos	1	2	0	0	0	0	0	0	1	2	0			2	0
92110	M	12	6e	Autre_Skype	21h_22h	7h_8h	10	23h_24h	9h_10h	12	10	3	10	Jouer_console_ordi_ou_discuter_sur_internet_en_utilisant_un_ordinateur_ou_une_tablette	Aucune_jattends_de_mendormir	0	2	0	0	0	1	0	1	1	0	0			2	0
92110	F	11	6e	Autre_Skype	21h_22h	7h_8h	12	23h_24h	9h_10h	11	10	2	5	Lire_un_livre_un_journal_ou_une_BD	Aucune_jattends_de_mendormir	1	2	0	0	0	1	0	1	1	0	0			0	0
92110	F	11	6e	Autre_Skype	20h_21h	7h_8h	9	22h_23h	9h_10h	9	9	1	2	Lire_un_livre_un_journal_ou_une_BD	Je_lis_un_livre_un_journal_ou_une_BD	1	2	0	0	0	0	0	0	0	1	0			0	0
92110	M	11	6e	Autre_Skype	20h_21h	7h_8h	10	22h_23h	8h_9h	11	5	1	10	Lire_un_livre_un_journal_ou_une_BD	Je_lis_un_livre_un_journal_ou_une_BD	1	1	0	0	0	0	0	0	1	1	0			0	0
92110	F	11	6e	Autre_Skype	20h_21h	7h_8h	11	23h_24h	10h_11h	10	10	2	2	Regarder_la_tele	Jecoute_de_la_musique_ou_la_radio	1	2	1	0	0	1	0	1	1	2	0			2	0
92110	F	11	6e	Autre_Skype	21h_22h	7h_8h	10	23h_24h	8h_9h	9	7	1	1	Jouer_ou_discuter_en_utilisant_son_telephone_mobile	Aucune_jattends_de_mendormir	1	2	0	0	0	0	0	0	1	0	0			5	0
92110	F	11	6e	Autre_sound_cloud	21h_22h	6h_7h	8	22h_23h	10h_11h	11	5	4	4	Lire_un_livre_un_journal_ou_une_BD	Autre_je_disscute_avec_ma_soeur	1	1	0	0	0	0	0	0	1	1	0			0	0
92110	M	12	6e	Autre_Tous	20h_21h	7h_8h	11	Plus_tard_que_3h_du_matin	Plus_tard_que_14h	14	8	1	1	Activite_en_famille_parents_freres_et_sœurs:_discussion_jeu_films	Aucune_jattends_de_mendormir	1	2	0	0	0	0	1	1	1	0	0			0	0
92110	M	12	6e	Autre_Tous	Plus_tard_que_2h_du_matin	6h_7h	5	Plus_tard_que_3h_du_matin	6h_7h	2	10	10	10	Jouer_console_ordi_ou_discuter_sur_internet_en_utilisant_un_ordinateur_ou_une_tablette	Jenvoie_des_SMS_ou_jutilise_une_messagerie_instantanee_iMessage_Whatsapp_sur_telephone_mobile	0	2	1	1	1	1	1	1	1	3	1	1	0	5	1
92110	F	11	6e	Autre_viber	20h_21h	7h_8h	9	22h_23h	8h_9h	10	9	1	3	Travailler	Je_lis_un_livre_un_journal_ou_une_BD	1	2	0	0	0	0	0	0	1	1	0			0	0
92110	M	12	6e	Autre_viber	1h_2h	10h_11h	6	1h_2h	13h_14h	13	10	4	1	Jouer_ou_discuter_en_utilisant_son_telephone_mobile	Aucune_jattends_de_mendormir	1	2	1	1	0	0	0	0	1	0	1	0	1	2	1
92110	F	11	6e	Autre_viber	22h_23h	7h_8h	8	23h_24h	7h_8h	8	6	2	1	Activite_en_famille_parents_freres_et_sœurs:_discussion_jeu_films	Je_lis_un_livre_un_journal_ou_une_BD	1	2	1	0	0	0	0	0	1	1	1	1	0	0	1
92110	M	11	6e	Facebook	20h_21h	7h_8h	11	20h_21h	7h_8h	8	10	1	1	Lire_un_livre_un_journal_ou_une_BD	Aucune_jattends_de_mendormir	1	2	0	0	0	0	0	0	1	0	0			0	0
92110	M	11	6e	Facebook	21h_22h	7h_8h	10	22h_23h	8h_9h	11	9	1	4	Regarder_la_tele	Aucune_jattends_de_mendormir	1	2	0	0	0	1	0	1	1	0	0			1	0
92110	F	11	6e	Facebook	22h_23h	7h_8h	8	23h_24h	10h_11h	12	6	2	2	Regarder_la_tele	Je_regarde_la_tele	0	2	0	0	0	1	1	1	1	2	0			3	0
92110	F	11	6e	Facebook	Plus_tard_que_2h_du_matin	8h_9h	5	2h_3h	Plus_tard_que_14h	14	5	10	10	Jouer_ou_discuter_en_utilisant_son_telephone_mobile	Jenvoie_des_SMS_ou_jutilise_une_messagerie_instantanee_iMessage_Whatsapp_sur_telephone_mobile	0	1	1	1	1	1	1	1	1	3	1	1	0	5	1
92110	F	12	6e	Facebook	22h_23h	6h_7h	9	24h_1h	10h_11h	10	7	1	3	Ecouter_de_la_musique	Aucune_jattends_de_mendormir	1	2	0	0	0	1	0	1	1	0	0			0	0
92110	M	11	6e	Facebook	22h_23h	6h_7h	7	24h_1h	10h_11h	10	7	1	1	Jouer_console_ordi_ou_discuter_sur_internet_en_utilisant_un_ordinateur_ou_une_tablette	Aucune_jattends_de_mendormir	1	2	1	0	0	0	0	0	0	0	0			5	0
92110	M	11	6e	Facebook	21h_22h	7h_8h	8	24h_1h	10h_11h	10	9	2	5	Jouer_console_ordi_ou_discuter_sur_internet_en_utilisant_un_ordinateur_ou_une_tablette	Aucune_jattends_de_mendormir	1	2	0	0	0	0	0	0	1	0	0			3	0
92110	M	12	6e	Facebook	22h_23h	6h_7h	7	1h_2h	9h_10h	8	6	4	7	Jouer_ou_discuter_en_utilisant_son_telephone_mobile	Aucune_jattends_de_mendormir	1	2	0	1	1	1	0	1	1	0	0			2	0
92110	F	12	6e	Facebook	22h_23h	7h_8h	9	24h_1h	10h_11h	10	7	1	2	Ecouter_de_la_musique	Autre_je_pense_au_taekwondo	1	2	0	0	0	1	0	1	1	0	0			0	0
92110	F	12	6e	Facebook	21h_22h	6h_7h	10	23h_24h	10h_11h	12	8	1	2	Activite_en_famille_parents_freres_et_sœurs:_discussion_jeu_films	Aucune_jattends_de_mendormir	1	2	0	0	0	1	0	1	1	0	0			0	0
92110	F	11	6e	Facebook	21h_22h	7h_8h	11	21h_22h	6h_7h	11	10	1	1	Autre_lire_mais_je_m_endort_tout_de_suite_apres	Aucune_jattends_de_mendormir	0	2	0	0	0	0	0	0	1	0	0			0	0
92110	M	11	6e	Facebook	22h_23h	7h_8h	9	21h_22h	7h_8h	9	10	10	1	Jouer_console_ordi_ou_discuter_sur_internet_en_utilisant_un_ordinateur_ou_une_tablette	Aucune_jattends_de_mendormir	0	2	0	0	0	0	0	0	1	0	1	0	1	5	1
92110	M	11	6e	Facebook	23h_24h	7h_8h	11	1h_2h	9h_10h	12	10	6	9	Regarder_la_tele	Aucune_jattends_de_mendormir	1	2	0	0	0	1	1	1	1	0	0			4	0
92110	M	11	6e	Facebook	21h_22h	7h_8h	8	24h_1h	10h_11h	5	10	1	3	Jouer_console_ordi_ou_discuter_sur_internet_en_utilisant_un_ordinateur_ou_une_tablette	Aucune_jattends_de_mendormir	1	2	0	0	0	1	1	1	1	0	0			5	0
92110	F	12	6e	Facebook	20h_21h	6h_7h	10	Plus_tard_que_3h_du_matin	Plus_tard_que_14h	10	10	4	5	Travailler	Aucune_jattends_de_mendormir	1	2	0	1	1	1	0	1	1	0	1	1	1	0	1
92110	F	11	6e	Facebook	22h_23h	7h_8h	8	Plus_tard_que_3h_du_matin	13h_14h	7	2	8	10	Autre_j_ecoute_de_la_musique_ou_je_regarde_la_tele_ou_je_joueavec_mon_portable_ma_tablette	Autre_JE_FAIT_TOUT_CA	0	1	0	0	0	1	1	1	1		1	0	1	5	1
92110	M	12	6e	Facebook	23h_24h	7h_8h	5	Plus_tard_que_3h_du_matin	Plus_tard_que_14h	9	5	1	8	Jouer_console_ordi_ou_discuter_sur_internet_en_utilisant_un_ordinateur_ou_une_tablette	Autre_je_regarde_des_video_et_jenvoie_des_sms	1	1	1	0	1	1	1	1	1	3	1	1	1	5	1
92110	F	15	3e	Facebook	Plus_tard_que_2h_du_matin	7h_8h	4	Plus_tard_que_3h_du_matin	Plus_tard_que_14h	13	1	1	6	Autre_Je_me_masturbe	Autre_Je_tripote_mon_zizi	0	1	0	0	0	1	1	1	1	0	1	1	0	0	1
92110	M	11	6e	Facebook	20h_21h	6h_7h	10	23h_24h	10h_11h	12	10	4	1	Lire_un_livre_un_journal_ou_une_BD	Je_lis_un_livre_un_journal_ou_une_BD	1	2	0	0	0	0	0	0	0	1	0			0	0
92110	M	11	6e	Facebook	20h_21h	7h_8h	10	21h_22h	9h_10h	13	10	2	3	Lire_un_livre_un_journal_ou_une_BD	Je_lis_un_livre_un_journal_ou_une_BD	1	2	0	0	0	1	0	1	1	1	0			0	0
92110	F	12	6e	Facebook	21h_22h	6h_7h	8	23h_24h	7h_8h	8	5	7	7	Lire_un_livre_un_journal_ou_une_BD	Je_lis_un_livre_un_journal_ou_une_BD	0	1	0	0	0	0	0	0	1	1	0			0	0
92110	F	11	6e	Facebook	22h_23h	6h_7h	8	Plus_tard_que_3h_du_matin	10h_11h	7	6	1	1	Regarder_la_tele	Je_lis_un_livre_un_journal_ou_une_BD	0	2	1	1	0	0	1	1	1	1	1	0	0	5	1
92110	F	12	6e	Facebook	21h_22h	7h_8h	11	21h_22h	8h_9h	11	1	1	2	Autre_Je_regarde_la_tele	Je_regarde_la_tele	0	1	0	0	0	1	1	1	1	2	1	1	1	3	1
92110	F	11	6e	Facebook	1h_2h	7h_8h	6	Plus_tard_que_3h_du_matin	12h_13h	10	10	1	1	Ecouter_de_la_musique	Je_suis_sur_les_reseaux_sociaux	1	2	0	0	0	0	0	0	1	3	0			0	0
92110	M	12	6e	Facebook	21h_22h	6h_7h	9	23h_24h	6h_7h	9	10	1	1	Ecouter_de_la_musique	Je_suis_sur_les_reseaux_sociaux	1	2	0	0	0	1	1	1	1	3	0			0	0
92110	M	12	6e	Facebook	22h_23h	7h_8h	8	2h_3h	10h_11h	10	8	3	1	Jouer_console_ordi_ou_discuter_sur_internet_en_utilisant_un_ordinateur_ou_une_tablette	Jecoute_de_la_musique_ou_la_radio	1	2	0	0	0	0	1	1	1	2	1	1	0	5	1
92110	M	12	6e	Facebook	21h_22h	6h_7h	9	1h_2h	10h_11h	9	10	1	4	Jouer_console_ordi_ou_discuter_sur_internet_en_utilisant_un_ordinateur_ou_une_tablette	Jecoute_de_la_musique_ou_la_radio	1	2	0	0	0	1	0	1	1	2	1	0	0	5	1
92110	M	11	6e	Facebook	22h_23h	7h_8h	8	Plus_tard_que_3h_du_matin	12h_13h	10	10	5	7	Jouer_ou_discuter_en_utilisant_son_telephone_mobile	Jenvoie_des_SMS_ou_jutilise_une_messagerie_instantanee_iMessage_Whatsapp_sur_telephone_mobile	1	2	0	0	0	1	0	1	1	3	0			5	0
92110	M	11	6e	Facebook	20h_21h	6h_7h	9	Plus_tard_que_3h_du_matin	Plus_tard_que_14h	12	4	6	10	Autre_bavarder	Aucune_jattends_de_mendormir	0	1	0	0	0	0	1	1	1	0	1	0	1	0	1
92110	M	11	6e	Facebook	21h_22h	7h_8h	9	23h_24h	9h_10h	9	5	1	1	Autre_un_peu_de_tout	Aucune_jattends_de_mendormir	0	1	0	0	0	0	0	0	1	0	0			0	0
92110	M	12	6e	Facebook	21h_22h	6h_7h	9	24h_1h	8h_9h	9	9	1	1	Regarder_la_tele	Aucune_jattends_de_mendormir	1	2	0	0	0	0	0	0	0	0	0			5	0
92110	M	12	6e	Facebook	22h_23h	7h_8h	8	22h_23h	6h_7h	7	10	1	5	Jouer_console_ordi_ou_discuter_sur_internet_en_utilisant_un_ordinateur_ou_une_tablette	Je_regarde_des_videos	1	2	1	0	0	1	1	1	1	2	0			5	0
92110	M	12	6e	Facebook	21h_22h	6h_7h	5	22h_23h	13h_14h	10	10	4	4	Jouer_ou_discuter_en_utilisant_son_telephone_mobile	Je_suis_sur_les_reseaux_sociaux	1	2	0	0	0	0	1	1	1	3	1	0	0	3	1
92110	F	13	6e	Facebook	21h_22h	7h_8h	11	23h_24h	9h_10h	10	10	3	1	Activite_en_famille_parents_freres_et_sœurs:_discussion_jeu_films	Aucune_jattends_de_mendormir	1	2	0	0	0	1	1	1	1	0	0			0	0
92110	M	11	6e	Facebook	21h_22h	6h_7h	11	2h_3h	12h_13h	9	10	10	10	Travailler	Aucune_jattends_de_mendormir	1	2	0	0	0	0	0	0	1	0	0			0	0
92110	M	11	6e	Facebook	20h_21h	7h_8h	11	24h_1h	10h_11h	16	2	1	1	Travailler	Autre_je_parle_avec_ma_soeur	0	1	1	0	1	1	1	1	1	1	0			0	0
92110	M	11	6e	Facebook	23h_24h	6h_7h	8	Plus_tard_que_3h_du_matin	11h_12h	8	5	2	1	Jouer_ou_discuter_en_utilisant_son_telephone_mobile	Je_joue_sur_telephone_tablette_ordi_console	1	1	0	0	0	1	0	1	1	3	1	0	0	5	1
92110	M	12	6e	Facebook	1h_2h	6h_7h	7	Plus_tard_que_3h_du_matin	6h_7h	6	10	5	2	Jouer_console_ordi_ou_discuter_sur_internet_en_utilisant_un_ordinateur_ou_une_tablette	Je_regarde_des_videos	1	2	0	0	0	1	1	1	1	2	1	1	1	4	1
92110	M	11	6e	Facebook	21h_22h	7h_8h	7	2h_3h	11h_12h	9	5	5	4	Jouer_ou_discuter_en_utilisant_son_telephone_mobile	Je_suis_sur_les_reseaux_sociaux	0	1	0	0	0	1	1	1	1	3	1	0	0	5	1
92110	M	11	6e	Facebook	21h_22h	7h_8h	2	24h_1h	9h_10h	6	10	1	5	Jouer_console_ordi_ou_discuter_sur_internet_en_utilisant_un_ordinateur_ou_une_tablette	Jecoute_de_la_musique_ou_la_radio	0	2	0	0	0	0	1	1	1	2	1	0	0	4	1
92110	M	12	6e	Facebook	22h_23h	7h_8h	9	2h_3h	12h_13h	11	3	5	4	Ecouter_de_la_musique	Jecoute_de_la_musique_ou_la_radio	1	1	0	1	1	1	1	1	1	2	1	0	1	0	1
92110	M	11	6e	Facebook	22h_23h	8h_9h	7	1h_2h	12h_13h	14	3	8	1	Jouer_console_ordi_ou_discuter_sur_internet_en_utilisant_un_ordinateur_ou_une_tablette	Je_joue_sur_telephone_tablette_ordi_console	1	1	1	1	1	0	0	0	1	3	0			5	0
92110	F	11	6e	Facebook	1h_2h	10h_11h	10	Plus_tard_que_3h_du_matin	12h_13h	13	10	1	1	Jouer_ou_discuter_en_utilisant_son_telephone_mobile	Jenvoie_des_SMS_ou_jutilise_une_messagerie_instantanee_iMessage_Whatsapp_sur_telephone_mobile	1	2	0	0	0	1	1	1	1	3	1	0	0	5	1
92110	M	11	6e	Facebook	22h_23h	7h_8h	8	1h_2h	10h_11h	9	7	3	5	Regarder_la_tele	Aucune_jattends_de_mendormir	1	2	0	0	0	0	0	0	1	0	0			5	0
92110	M	12	6e	Facebook	20h_21h	7h_8h	11	20h_21h	9h_10h	10	8	1	1	Activite_en_famille_parents_freres_et_sœurs:_discussion_jeu_films	Autre_des_manga	1	2	0	0	0	0	0	0	1	1	0			0	0
92110	M	11	6e	Facebook	21h_22h	10h_11h	10	1h_2h	10h_11h	11	10	10	1	Jouer_console_ordi_ou_discuter_sur_internet_en_utilisant_un_ordinateur_ou_une_tablette	Je_joue_sur_telephone_tablette_ordi_console	1	2	0	0	0	0	1	1	1	3	0			3	0
92110	M	11	6e	Facebook	22h_23h	6h_7h	9	2h_3h	13h_14h	10	2	9	1	Ecouter_de_la_musique	Je_joue_sur_telephone_tablette_ordi_console	0	1	1	1	1	0	0	0	1	3	1	0	1	0	1
92110	F	12	6e	Facebook	Plus_tard_que_2h_du_matin	6h_7h	6	24h_1h	12h_13h	6	8	2	9	Jouer_console_ordi_ou_discuter_sur_internet_en_utilisant_un_ordinateur_ou_une_tablette	Je_suis_sur_les_reseaux_sociaux	0	2	0	1	1	1	1	1	1	3	1	0	1	5	1
92110	M	11	6e	Facebook	22h_23h	7h_8h	9	24h_1h	9h_10h	7	6	2	4	Jouer_ou_discuter_en_utilisant_son_telephone_mobile	Je_suis_sur_les_reseaux_sociaux	1	2	0	0	0	0	0	0	1	3	0			4	0
92110	M	12	6e	Facebook	22h_23h	7h_8h	9	23h_24h	10h_11h	11	7	1	1	Lire_un_livre_un_journal_ou_une_BD	Aucune_jattends_de_mendormir	1	2	0	0	0	0	1	1	1	0	0			0	0
92110	F	12	6e	Facebook	21h_22h	6h_7h	8	2h_3h	10h_11h	10	5	6	6	Regarder_la_tele	Aucune_jattends_de_mendormir	0	1	0	1	0	1	1	1	1	0	0			3	0
92110	F	13	6e	Facebook	23h_24h	7h_8h	8	24h_1h	9h_10h	8	8	2	2	Autre_La_tele_les_amis_la_famille	Autre_ecoute_de_la_musiquejenvoie_des_sms_je_regarde_des_videos	1	2	0	0	0	1	0	1	1	3	0			2	0
92110	M	11	6e	Facebook	21h_22h	6h_7h	9	23h_24h	6h_7h	9	8	1	2	Lire_un_livre_un_journal_ou_une_BD	Je_lis_un_livre_un_journal_ou_une_BD	1	2	0	0	0	0	1	1	1	1	0			0	0
92110	F	13	6e	Facebook	22h_23h	7h_8h	9	24h_1h	7h_8h	9	5	5	2	Jouer_ou_discuter_en_utilisant_son_telephone_mobile	Jecoute_de_la_musique_ou_la_radio	0	1	0	0	0	0	0	0	1	2	0			2	0
92110	M	12	6e	Facebook	20h_21h	6h_7h	10	Plus_tard_que_3h_du_matin	6h_7h	2	1	1	1	Autre_Jeux_de_soieter	Aucune_jattends_de_mendormir	0	1	1	0	1	1	0	1	1	0	1	0	0	0	1
92110	M	12	6e	Facebook	21h_22h	7h_8h	9	24h_1h	10h_11h	10	6	1	8	Ecouter_de_la_musique	Aucune_jattends_de_mendormir	1	2	0	0	0	1	1	1	1	0	1	0	0	0	1
92110	M	12	6e	Facebook	22h_23h	7h_8h	8	24h_1h	8h_9h	8	6	2	2	Jouer_console_ordi_ou_discuter_sur_internet_en_utilisant_un_ordinateur_ou_une_tablette	Aucune_jattends_de_mendormir	0	2	1	0	0	1	1	1	1	0	0			4	0
92110	M	11	6e	Facebook	20h_21h	7h_8h	11	24h_1h	6h_7h	8	8	2	2	Jouer_ou_discuter_en_utilisant_son_telephone_mobile	Aucune_jattends_de_mendormir	1	2	0	0	0	0	1	1	1	0	0			5	0
92110	F	11	6e	Facebook	21h_22h	7h_8h	9	24h_1h	9h_10h	11	8	4	5	Jouer_ou_discuter_en_utilisant_son_telephone_mobile	Aucune_jattends_de_mendormir	1	2	1	0	0	1	0	1	1	0	0			4	0
92110	M	11	6e	Facebook	22h_23h	9h_10h	9	24h_1h	10h_11h	7	5	5	5	Travailler	Aucune_jattends_de_mendormir	0	1	0	0	0	1	1	1	1	0	1	1	0	0	1
92110	M	12	6e	Facebook	23h_24h	7h_8h	5	1h_2h	11h_12h	6	1	5	8	jouer_au_football	Je_joue_sur_telephone_tablette_ordi_console	0	1	1	0	1	0	1	1	1	3	1	1	1	0	1
92110	M	11	6e	Facebook	22h_23h	7h_8h	8	22h_23h	10h_11h	9	10	1	1	Jouer_console_ordi_ou_discuter_sur_internet_en_utilisant_un_ordinateur_ou_une_tablette	Je_joue_sur_telephone_tablette_ordi_console	0	2	0	0	0	0	0	0	0	3	1	0	0	5	1
92110	M	13	6e	Facebook	20h_21h	7h_8h	10	23h_24h	7h_8h	8	10	10	1	Jouer_console_ordi_ou_discuter_sur_internet_en_utilisant_un_ordinateur_ou_une_tablette	Je_joue_sur_telephone_tablette_ordi_console	1	2	0	0	0	1	1	1	1	3	0			5	0
92110	M	12	6e	Facebook	1h_2h	7h_8h	7	Plus_tard_que_3h_du_matin	13h_14h	12	6	10	10	Jouer_console_ordi_ou_discuter_sur_internet_en_utilisant_un_ordinateur_ou_une_tablette	Je_joue_sur_telephone_tablette_ordi_console	0	2	0	1	1	1	1	1	1	3	1	0	0	5	1
92110	M	12	6e	Facebook	21h_22h	7h_8h	9	22h_23h	8h_9h	10	10	1	1	Travailler	Je_lis_un_livre_un_journal_ou_une_BD	1	2	0	0	0	1	1	1	1	1	0			0	0
92110	M	12	6e	Facebook	Plus_tard_que_2h_du_matin	7h_8h	4	Plus_tard_que_3h_du_matin	Plus_tard_que_14h	18	5	10	4	Jouer_console_ordi_ou_discuter_sur_internet_en_utilisant_un_ordinateur_ou_une_tablette	Je_regarde_des_videos	1	1	1	1	1	1	1	1	1	2	1	1	0	5	1
92110	M	11	6e	Facebook	22h_23h	7h_8h	9	Plus_tard_que_3h_du_matin	13h_14h	12	6	3	4	Jouer_console_ordi_ou_discuter_sur_internet_en_utilisant_un_ordinateur_ou_une_tablette	Je_regarde_des_videos	1	2	0	1	0	0	1	1	1	2	0			5	0
92110	F	12	6e	Facebook	21h_22h	7h_8h	10	22h_23h	6h_7h	9	5	8	2	Regarder_la_tele	Je_regarde_des_videos	1	1	0	0	0	1	1	1	1	2	1	0	1	2	1
92110	M	11	6e	Facebook	22h_23h	7h_8h	9	23h_24h	7h_8h	10	6	1	1	Regarder_la_tele	Je_regarde_la_tele	0	2	0	0	0	0	1	1	1	2	0			5	0
92110	M	11	6e	Facebook	22h_23h	7h_8h	9	1h_2h	9h_10h	9	7	3	1	Autre_Fume	Je_regarde_la_tele	0	2	0	1	0	0	0	0	1	2	1	1	0	0	1
92110	M	12	6e	Facebook	21h_22h	7h_8h	9	21h_22h	7h_8h	11	9	1	1	Regarder_la_tele	Je_regarde_la_tele	1	2	0	0	0	1	1	1	1	2	0			4	0
92110	F	11	6e	Facebook	21h_22h	7h_8h	10	Plus_tard_que_3h_du_matin	11h_12h	17	8	2	10	Aller_voir_des_amis	Je_suis_sur_les_reseaux_sociaux	0	2	0	0	0	0	0	0	0	3	0			0	0
92110	M	11	6e	Facebook	21h_22h	7h_8h	9	1h_2h	10h_11h	14	6	3	8	Regarder_la_tele	Je_suis_sur_les_reseaux_sociaux	0	2	1	0	1	1	1	1	1	3	0			2	0
92110	M	11	6e	Facebook	22h_23h	8h_9h	8	Plus_tard_que_3h_du_matin	11h_12h	9	6	3	4	Jouer_console_ordi_ou_discuter_sur_internet_en_utilisant_un_ordinateur_ou_une_tablette	Je_suis_sur_les_reseaux_sociaux	0	2	0	0	0	1	1	1	1	3	1	1	1	5	1
92110	M	12	6e	Facebook	23h_24h	7h_8h	7	23h_24h	11h_12h	5	10	1	1	Jouer_console_ordi_ou_discuter_sur_internet_en_utilisant_un_ordinateur_ou_une_tablette	Je_suis_sur_les_reseaux_sociaux	1	2	0	0	0	1	1	1	1	3	1	0	1	5	1
92110	M	11	6e	Facebook	Plus_tard_que_2h_du_matin	7h_8h	9	Plus_tard_que_3h_du_matin	13h_14h	13	5	10	4	Jouer_console_ordi_ou_discuter_sur_internet_en_utilisant_un_ordinateur_ou_une_tablette	Je_suis_sur_les_reseaux_sociaux	1	1	0	1	1	1	1	1	1	3	1	0	1	5	1
92110	M	12	6e	Facebook	21h_22h	7h_8h	9	23h_24h	11h_12h	10	5	5	3	Jouer_ou_discuter_en_utilisant_son_telephone_mobile	Je_suis_sur_les_reseaux_sociaux	1	1	0	0	0	0	0	0	1	3	1	0	0	2	1
92110	F	12	6e	Facebook	23h_24h	7h_8h	8	2h_3h	13h_14h	11	6	3	4	Jouer_ou_discuter_en_utilisant_son_telephone_mobile	Je_suis_sur_les_reseaux_sociaux	1	2	0	0	0	1	1	1	1	3	0			5	0
92110	F	11	6e	Facebook	21h_22h	7h_8h	8	Plus_tard_que_3h_du_matin	9h_10h	7	10	3	1	Regarder_la_tele	Je_suis_sur_les_reseaux_sociaux	1	2	1	1	0	1	1	1	1	3	1	0	0	4	1
92110	M	11	6e	Facebook	24h_1h	7h_8h	6	1h_2h	9h_10h	5	1	1	3	Jouer_console_ordi_ou_discuter_sur_internet_en_utilisant_un_ordinateur_ou_une_tablette	Jenvoie_des_SMS_ou_jutilise_une_messagerie_instantanee_iMessage_Whatsapp_sur_telephone_mobile	0	1	1	0	1	0	0	0	1	3	0			5	0
92110	F	12	6e	Facebook	22h_23h	7h_8h	9	22h_23h	7h_8h	11	10	3	2	Jouer_console_ordi_ou_discuter_sur_internet_en_utilisant_un_ordinateur_ou_une_tablette	Aucune_jattends_de_mendormir	0	2	0	0	0	1	1	1	1	0	0			2	0
92110	M	12	6e	Facebook	21h_22h	7h_8h	8	1h_2h	7h_8h	7	5	5	1	Jouer_console_ordi_ou_discuter_sur_internet_en_utilisant_un_ordinateur_ou_une_tablette	Je_joue_sur_telephone_tablette_ordi_console	1	1	0	0	0	0	0	0	0	3	0			3	0
92110	M	11	6e	Google	21h_22h	7h_8h	9	23h_24h	9h_10h	10	10	1	3	Regarder_la_tele	Aucune_jattends_de_mendormir	1	2	0	0	0	1	0	1	1	0	0			2	0
92110	F	11	6e	Google	21h_22h	6h_7h	10	22h_23h	10h_11h	12	10	1	1	Travailler	Autre_ecouter_de_la_musique_ou_lire_un_livre	1	2	0	0	0	1	0	1	1	2	0			0	0
92110	M	11	6e	Google	21h_22h	6h_7h	10	23h_24h	9h_10h	13	8	1	2	Activite_en_famille_parents_freres_et_sœurs:_discussion_jeu_films	Je_lis_un_livre_un_journal_ou_une_BD	1	2	0	0	0	0	0	0	1	1	0			0	0
92110	M	11	6e	Google	22h_23h	7h_8h	8	1h_2h	7h_8h	7	10	2	5	Lire_un_livre_un_journal_ou_une_BD	Je_lis_un_livre_un_journal_ou_une_BD	1	2	0	0	0	1	0	1	1	1	0			0	0
92110	M	11	6e	Google	20h_21h	7h_8h	10	22h_23h	8h_9h	10	10	7	3	Lire_un_livre_un_journal_ou_une_BD	Je_lis_un_livre_un_journal_ou_une_BD	1	2	0	0	0	0	0	0	0	1	0			0	0
92110	F	12	6e	Google	21h_22h	7h_8h	9	22h_23h	9h_10h	9	10	2	2	Autre_Youtube	Je_regarde_des_videos	1	2	0	0	0	0	0	0	1	2	0			3	0
92110	M	12	6e	Google	21h_22h	7h_8h	9	22h_23h	9h_10h	10	9	2	1	Lire_un_livre_un_journal_ou_une_BD	Aucune_jattends_de_mendormir	1	2	0	0	0	0	0	0	0	0	0			0	0
92110	F	11	6e	Google	20h_21h	6h_7h	11	23h_24h	10h_11h	12	10	1	1	Travailler	Aucune_jattends_de_mendormir	1	2	0	0	0	1	0	1	1	0	0			0	0
92110	F	12	6e	Google	21h_22h	6h_7h	8	23h_24h	8h_9h	9	9	2	1	Activite_en_famille_parents_freres_et_sœurs:_discussion_jeu_films	Je_lis_un_livre_un_journal_ou_une_BD	1	2	0	0	0	0	0	0	0	1	0			0	0
92110	M	12	6e	Google	22h_23h	7h_8h	8	23h_24h	9h_10h	10	2	1	5	Activite_en_famille_parents_freres_et_sœurs:_discussion_jeu_films	Aucune_jattends_de_mendormir	0	1	0	0	0	0	0	0	1	0	0			0	0
92110	M	11	6e	Google	20h_21h	6h_7h	10	22h_23h	10h_11h	13	5	1	3	Regarder_la_tele	Aucune_jattends_de_mendormir	1	1	0	0	0	0	0	0	1	0	1	0	0	2	1
92110	M	12	6e	Google	21h_22h	7h_8h	10	23h_24h	10h_11h	15	6	1	1	Jouer_console_ordi_ou_discuter_sur_internet_en_utilisant_un_ordinateur_ou_une_tablette	Je_joue_sur_telephone_tablette_ordi_console	1	2	0	0	0	1	1	1	1	3	0			3	0
92110	M	12	6e	Google	20h_21h	6h_7h	8	23h_24h	9h_10h	12	7	6	2	Lire_un_livre_un_journal_ou_une_BD	Je_lis_un_livre_un_journal_ou_une_BD	1	2	1	1	0	0	0	0	1	1	1	0	0	0	1
92110	M	11	6e	Google	20h_21h	6h_7h	9	2h_3h	9h_10h	6	6	1	9	Regarder_la_tele	Je_regarde_des_videos	1	2	0	0	0	1	1	1	1	2	1		0	5	1
92110	M	12	6e	Google	1h_2h	7h_8h	2	22h_23h	Plus_tard_que_14h	3	2	3	3	Ecouter_de_la_musique	Je_regarde_des_videos	0	1	1	0	1	0	1	1	1	2	1	0	1	0	1
92110	M	11	6e	Google	20h_21h	7h_8h	8	1h_2h	9h_10h	8	9	4	5	Jouer_ou_discuter_en_utilisant_son_telephone_mobile	Je_regarde_des_videos	1	2	1	0	0	1	1	1	1	2	0			3	0
92110	F	11	6e	Google	20h_21h	7h_8h	10	23h_24h	9h_10h	10	7	1	3	Jouer_ou_discuter_en_utilisant_son_telephone_mobile	Jenvoie_des_SMS_ou_jutilise_une_messagerie_instantanee_iMessage_Whatsapp_sur_telephone_mobile	1	2	0	0	0	1	0	1	1	3	1	0	1	5	1
92110	F	11	6e	Google	21h_22h	7h_8h	10	22h_23h	10h_11h	12	10	1	1	Regarder_la_tele	Autre_je_recarde_la_tele_ou_jattende_de_mendormire	1	2	0	0	0	0	0	0	0	2	0			1	0
92110	M	11	6e	Google	20h_21h	7h_8h	5	23h_24h	8h_9h	2	1	1	1	Regarder_la_tele	Je_joue_sur_telephone_tablette_ordi_console	0	1	0	1	1	0	0	0	1	3	0			2	0
92110	F	11	6e	Google	20h_21h	7h_8h	10	23h_24h	11h_12h	12	10	1	5	Lire_un_livre_un_journal_ou_une_BD	Je_lis_un_livre_un_journal_ou_une_BD	1	2	0	0	0	0	0	0	1	1	0			0	0
92110	M	13	6e	Google	20h_21h	6h_7h	10	20h_21h	9h_10h	13	9	2	1	Lire_un_livre_un_journal_ou_une_BD	Aucune_jattends_de_mendormir	1	2	0	1	0	1	1	1	1	0	0			0	0
92110	M	11	6e	Google	20h_21h	6h_7h	8	Plus_tard_que_3h_du_matin	9h_10h	6	10	1	1	Regarder_la_tele	Aucune_jattends_de_mendormir	1	2	0	0	0	0	1	1	1	0	0			2	0
92110	F	12	6e	Google	21h_22h	6h_7h	10	1h_2h	8h_9h	10	10	1	1	Ecouter_de_la_musique	Jecoute_de_la_musique_ou_la_radio	1	2	0	0	0	0	1	1	1	2	0			0	0
92110	F	11	6e	Google	20h_21h	7h_8h	11	23h_24h	9h_10h	8	10	4	4	Lire_un_livre_un_journal_ou_une_BD	Aucune_jattends_de_mendormir	0	2	0	0	0	1	0	1	1	0	0			0	0
92110	F	11	6e	Google	20h_21h	6h_7h	8	22h_23h	9h_10h	8	10	6	1	Regarder_la_tele	Je_lis_un_livre_un_journal_ou_une_BD	1	2	0	0	0	0	0	0	1	1	0			3	0
92110	M	12	6e	Google	22h_23h	7h_8h	8	24h_1h	12h_13h	11	10	4	1	Regarder_la_tele	Jecoute_de_la_musique_ou_la_radio	1	2	0	0	0	0	0	0	1	2	0			5	0
92110	M	11	6e	Google	20h_21h	7h_8h	10	22h_23h	7h_8h	9	10	1	1	Regarder_la_tele	Aucune_jattends_de_mendormir	1	2	0	0	0	0	0	0	1	0	0			1	0
92110	M	10	6e	Google	21h_22h	7h_8h	10	Plus_tard_que_3h_du_matin	11h_12h	11	10	1	6	Ecouter_de_la_musique	Aucune_jattends_de_mendormir	1	2	0	0	0	0	0	0	0	0	0			0	0
92110	M	11	6e	Google	20h_21h	6h_7h	12	21h_22h	9h_10h	14	10	1	1	Lire_un_livre_un_journal_ou_une_BD	Aucune_jattends_de_mendormir	1	2	0	0	0	1	0	1	1	0	0			0	0
92110	F	11	6e	Google	21h_22h	7h_8h	9	22h_23h	9h_10h	11	5	1	3	Autre_DS	Autre_tablette	0	1	0	1	0	0	0	0	0	3	0			5	0
92110	M	12	6e	Google	21h_22h	6h_7h	9	24h_1h	7h_8h	8	10	5	2	Autre_Youtube	Je_joue_sur_telephone_tablette_ordi_console	0	2	0	0	0	1	0	1	1	3	0			5	0
92110	M	10	6e	Google	21h_22h	7h_8h	10	Plus_tard_que_3h_du_matin	11h_12h	11	7	3	6	Ecouter_de_la_musique	Je_joue_sur_telephone_tablette_ordi_console	1	2	0	0	0	0	0	0	0	3	0			0	0
92110	M	12	6e	Google	20h_21h	7h_8h	9	23h_24h	8h_9h	7	5	7	6	Lire_un_livre_un_journal_ou_une_BD	Je_joue_sur_telephone_tablette_ordi_console	0	1	1	1	1	0	0	0	1	3	0			0	0
92110	M	11	6e	Google	20h_21h	7h_8h	10	22h_23h	9h_10h	12	6	7	5	Travailler	Je_joue_sur_telephone_tablette_ordi_console	1	2	0	1	1	0	0	0	1	3	0			0	0
92110	F	11	6e	Google	21h_22h	6h_7h	9	21h_22h	10h_11h	10	9	1	2	Lire_un_livre_un_journal_ou_une_BD	Je_lis_un_livre_un_journal_ou_une_BD	1	2	0	0	0	0	0	0	1	1	0			0	0
92110	M	12	6e	Google	20h_21h	6h_7h	10	2h_3h	9h_10h	10	10	5	5	Jouer_console_ordi_ou_discuter_sur_internet_en_utilisant_un_ordinateur_ou_une_tablette	Je_suis_sur_les_reseaux_sociaux	1	2	0	1	0	0	1	1	1	3	1	1	0	5	1
92110	M	11	6e	Google	20h_21h	7h_8h	10	2h_3h	10h_11h	7	7	1	2	Regarder_la_tele	Jecoute_de_la_musique_ou_la_radio	1	2	0	0	0	1	0	1	1	2	0			1	0
92110	M	12	6e	Google	21h_22h	7h_8h	8	23h_24h	9h_10h	9	7	1	6	Autre_je_regarde_des_video	Aucune_jattends_de_mendormir	1	2	0	0	0	0	1	1	1	0	0			4	0
92110	M	12	6e	Google	21h_22h	7h_8h	7	Plus_tard_que_3h_du_matin	11h_12h	10	5	2	1	Jouer_ou_discuter_en_utilisant_son_telephone_mobile	Aucune_jattends_de_mendormir	1	1	0	1	0	0	0	0	0	0	0			3	0
92110	M	11	6e	Google	23h_24h	8h_9h	8	24h_1h	12h_13h	10	8	5	1	Regarder_la_tele	Aucune_jattends_de_mendormir	1	2	0	0	0	0	1	1	1	0	0			5	0
92110	M	12	6e	Google	20h_21h	6h_7h	10	23h_24h	7h_8h	8	7	4	6	Regarder_la_tele	Je_lis_un_livre_un_journal_ou_une_BD	1	2	0	0	0	0	0	0	1	1	0			1	0
92110	F	11	6e	Google	20h_21h	7h_8h	11	22h_23h	9h_10h	11	8	6	4	Lire_un_livre_un_journal_ou_une_BD	Aucune_jattends_de_mendormir	0	2	0	0	0	1	0	1	1	0	0			0	0
92110	M	11	6e	Google	21h_22h	7h_8h	9	22h_23h	9h_10h	10	10	1	2	Lire_un_livre_un_journal_ou_une_BD	Aucune_jattends_de_mendormir	1	2	0	0	0	1	1	1	1	0	0			0	0
92110	F	11	6e	Google	20h_21h	7h_8h	8	23h_24h	9h_10h	9	10	1	5	Lire_un_livre_un_journal_ou_une_BD	Aucune_jattends_de_mendormir	0	2	0	0	0	0	0	0	1	0	0			0	0
92110	F	11	6e	Google	21h_22h	7h_8h	10	22h_23h	9h_10h	10	7	2	1	Lire_un_livre_un_journal_ou_une_BD	Aucune_jattends_de_mendormir	0	2	0	0	0	0	0	0	1	0	0			0	0
92110	M	12	6e	Google	20h_21h	7h_8h	11	20h_21h	10h_11h	12	10	1	1	Regarder_la_tele	Aucune_jattends_de_mendormir	1	2	0	0	0	0	0	0	1	0	0			1	0
92110	F	11	6e	Google	22h_23h	7h_8h	9	21h_22h	9h_10h	12	7	2	2	Regarder_la_tele	Aucune_jattends_de_mendormir	1	2	0	0	0	0	0	0	1	0	0			3	0
92110	M	11	6e	Google	20h_21h	7h_8h	11	22h_23h	8h_9h	13	8	2	4	Travailler	Aucune_jattends_de_mendormir	0	2	0	1	0	1	1	1	1	0	0			0	0
92110	M	11	6e	Google	22h_23h	7h_8h	10	24h_1h	11h_12h	12	9	1	3	Travailler	Aucune_jattends_de_mendormir	0	2	0	0	0	0	0	0	0	0	0			0	0
92110	F	11	6e	Google	22h_23h	6h_7h	5	22h_23h	9h_10h	6	2	1	10	Ecouter_de_la_musique	Aucune_jattends_de_mendormir	0	1	1	1	1	0	0	0	1	0	0			0	0
92110	F	11	6e	Google	22h_23h	6h_7h	5	22h_23h	9h_10h	6	2	1	10	Ecouter_de_la_musique	Aucune_jattends_de_mendormir	0	1	1	1	1	0	0	0	1	0	0			0	0
92110	F	11	6e	Google	21h_22h	6h_7h	8	23h_24h	8h_9h	8	10	1	1	Jouer_console_ordi_ou_discuter_sur_internet_en_utilisant_un_ordinateur_ou_une_tablette	Je_joue_sur_telephone_tablette_ordi_console	1	2	0	0	0	1	0	1	1	3	0			4	0
92110	M	11	6e	Google	Plus_tard_que_2h_du_matin	6h_7h	3	Plus_tard_que_3h_du_matin	12h_13h	8	7	1	10	Jouer_console_ordi_ou_discuter_sur_internet_en_utilisant_un_ordinateur_ou_une_tablette	Je_joue_sur_telephone_tablette_ordi_console	0	2	1	1	1	0	1	1	1	3	0			4	0
92110	M	10	6e	Google	21h_22h	7h_8h	10	24h_1h	11h_12h	11	7	1	1	Regarder_la_tele	Je_joue_sur_telephone_tablette_ordi_console	0	2	0	0	0	0	0	0	1	3	0			5	0
92110	M	11	6e	Google	20h_21h	7h_8h	9	22h_23h	10h_11h	10	8	4	3	Regarder_la_tele	Je_lis_un_livre_un_journal_ou_une_BD	1	2	0	0	0	1	0	1	1	1	0			4	0
92110	F	13	6e	Google	Plus_tard_que_2h_du_matin	7h_8h	5	2h_3h	12h_13h	7	3	7	8	Lire_un_livre_un_journal_ou_une_BD	Je_lis_un_livre_un_journal_ou_une_BD	0	1	1	1	1	0	1	1	1	1	1	1	0	0	1
92110	F	12	6e	Google	22h_23h	7h_8h	9	1h_2h	9h_10h	9	9	1	1	Ecouter_de_la_musique	Je_regarde_des_videos	1	2	0	0	0	1	0	1	1	2	0			0	0
92110	M	11	6e	Google	20h_21h	7h_8h	10	22h_23h	10h_11h	11	9	1	1	Regarder_la_tele	Je_regarde_la_tele	1	2	0	0	0	0	0	0	1	2	0			3	0
92110	M	12	6e	Google	20h_21h	7h_8h	7	22h_23h	8h_9h	10	4	2	7	Regarder_la_tele	Jecoute_de_la_musique_ou_la_radio	1	1	1	1	1	0	0	0	1	2	0			4	0
92110	F	11	6e	Google	20h_21h	6h_7h	11	23h_24h	8h_9h	9	8	6	1	Jouer_console_ordi_ou_discuter_sur_internet_en_utilisant_un_ordinateur_ou_une_tablette	Jecoute_de_la_musique_ou_la_radio	0	2	0	1	1	1	0	1	1	2	1	0	0	5	1
92110	M	11	6e	Google	20h_21h	6h_7h	8	22h_23h	8h_9h	9	1	10	1	regarder_la_tele	Aucune_jattends_de_mendormir	0	1	1	0	1	0	0	0	1	0	0			2	0
92110	M	11	6e	Google	22h_23h	8h_9h	8	22h_23h	8h_9h	9	9	1	1	Regarder_la_tele	Je_regarde_la_tele	1	2	0	0	0	0	0	0	1	2	0			4	0
92110	M	11	6e	Habbo	21h_22h	7h_8h	9	20h_21h	Plus_tard_que_14h	8	6	6	6	Ecouter_de_la_musique	Je_regarde_la_tele	0	2	1	1	1	0	0	0	1	2	1	0		0	1
92110	M	12	6e	Habbo	21h_22h	6h_7h	9	22h_23h	10h_11h	12	9	3	3	Jouer_console_ordi_ou_discuter_sur_internet_en_utilisant_un_ordinateur_ou_une_tablette	Jecoute_de_la_musique_ou_la_radio	1	2	0	0	0	1	1	1	1	2	0			5	0
92110	M	11	6e	Habbo	20h_21h	7h_8h	10	1h_2h	9h_10h	10	5	1	10	Regarder_la_tele	Je_lis_un_livre_un_journal_ou_une_BD	1	1	1	1	1	0	0	0	1	1	0			5	0
92110	M	11	6e	Habbo	23h_24h	7h_8h	9	1h_2h	7h_8h	7	5	5	1	Jouer_console_ordi_ou_discuter_sur_internet_en_utilisant_un_ordinateur_ou_une_tablette	Aucune_jattends_de_mendormir	0	1	0	0	0	1	0	1	1	0	0			5	0
92110	F	11	6e	Habbo	24h_1h	7h_8h	10	2h_3h	9h_10h	13	10	8	4	Jouer_console_ordi_ou_discuter_sur_internet_en_utilisant_un_ordinateur_ou_une_tablette	Je_joue_sur_telephone_tablette_ordi_console	1	2	0	0	0	1	0	1	1	3	1	0	0	5	1
92110	F	11	6e	Instagram	21h_22h	7h_8h	10	23h_24h	9h_10h	8	8	2	1	Jouer_ou_discuter_en_utilisant_son_telephone_mobile	Aucune_jattends_de_mendormir	1	2	0	0	0	0	0	0	1	0	1	0	1	4
92110	F	11	6e	Instagram	21h_22h	7h_8h	12	23h_24h	11h_12h	12	9	1	1	Lire_un_livre_un_journal_ou_une_BD	Je_lis_un_livre_un_journal_ou_une_BD	1	2	0	0	0	0	0	0	1	1	0			0	0
92110	M	11	6e	Instagram	21h_22h	7h_8h	10	1h_2h	8h_9h	12	2	4	10	Regarder_la_tele	Je_regarde_des_videos	0	1	1	1	1	1	1	1	1	2	0			5	0
92110	F	11	6e	Instagram	23h_24h	7h_8h	8	2h_3h	11h_12h	10	3	5	2	Regarder_la_tele	Je_suis_sur_les_reseaux_sociaux	0	1	0	0	0	1	1	1	1	3	1	0	0	5	1
92110	F	11	6e	Instagram	22h_23h	7h_8h	9	1h_2h	6h_7h	5	6	10	10	Autre_je_joue_avec_ma_tablette	Je_suis_sur_les_reseaux_sociaux	1	2	0	1	1	1	0	1	1	3	0			3	0
92110	F	11	6e	Instagram	20h_21h	6h_7h	12	22h_23h	8h_9h	12	8	1	2	Regarder_la_tele	Jenvoie_des_SMS_ou_jutilise_une_messagerie_instantanee_iMessage_Whatsapp_sur_telephone_mobile	1	2	0	0	0	0	0	0	1	3	0			2	0
92110	F	11	6e	Instagram	21h_22h	6h_7h	8	22h_23h	6h_7h	10	8	5	10	Regarder_la_tele	Aucune_jattends_de_mendormir	1	2	0	0	0	1	1	1	1	0	0			3	0
92110	F	12	6e	Instagram	21h_22h	6h_7h	9	22h_23h	10h_11h	13	5	5	1	Regarder_la_tele	Aucune_jattends_de_mendormir	0	1	1	0	1	0	1	1	1	0	0			2	0
92110	M	11	6e	Instagram	21h_22h	6h_7h	9	24h_1h	10h_11h	11	4	2	3	Jouer_console_ordi_ou_discuter_sur_internet_en_utilisant_un_ordinateur_ou_une_tablette	Aucune_jattends_de_mendormir	0	1	0	0	0	1	1	1	1	0	0			4	0
92110	F	12	6e	Instagram	20h_21h	7h_8h	10	20h_21h	7h_8h	7	1	1	1	Jouer_ou_discuter_en_utilisant_son_telephone_mobile	Aucune_jattends_de_mendormir	0	1	0	1	0	0	0	0	1	0	0			1	0
92110	F	13	6e	Instagram	24h_1h	6h_7h	5	Plus_tard_que_3h_du_matin	7h_8h	2	2	3	9	Travailler	Aucune_jattends_de_mendormir	1	1	1	0	1	1	0	1	1	0	1	1	0	0	1
92110	M	12	6e	Instagram	20h_21h	7h_8h	11	21h_22h	9h_10h	12	8	2	2	Lire_un_livre_un_journal_ou_une_BD	Je_lis_un_livre_un_journal_ou_une_BD	1	2	1	0	0	0	0	0	1	1	1	1	0	0	1
92110	F	12	6e	Instagram	21h_22h	6h_7h	6	24h_1h	9h_10h	8	2	1	6	Travailler	Je_lis_un_livre_un_journal_ou_une_BD	1	1	1	1	1	0	0	0	1	1	0			0	0
92110	M	12	6e	Instagram	22h_23h	6h_7h	5	Plus_tard_que_3h_du_matin	Plus_tard_que_14h	13	7	10	5	Jouer_console_ordi_ou_discuter_sur_internet_en_utilisant_un_ordinateur_ou_une_tablette	Je_regarde_des_videos	0	2	0	0	0	1	1	1	1	2	0			5	0
92110	F	11	6e	Instagram	21h_22h	6h_7h	9	1h_2h	10h_11h	13	7	10	10	Jouer_console_ordi_ou_discuter_sur_internet_en_utilisant_un_ordinateur_ou_une_tablette	Je_regarde_des_videos	0	2	0	0	0	0	1	1	1	2	1	0	0	5	1
92110	F	12	6e	Instagram	22h_23h	6h_7h	8	Plus_tard_que_3h_du_matin	13h_14h	12	7	1	3	Jouer_console_ordi_ou_discuter_sur_internet_en_utilisant_un_ordinateur_ou_une_tablette	Je_suis_sur_les_reseaux_sociaux	1	2	0	0	0	1	0	1	1	3	0			5	0
92110	F	12	6e	Instagram	21h_22h	6h_7h	10	21h_22h	7h_8h	10	9	1	1	Jouer_ou_discuter_en_utilisant_son_telephone_mobile	Je_suis_sur_les_reseaux_sociaux	0	2	0	0	0	1	0	1	1	3	0			4	0
92110	F	13	6e	Instagram	20h_21h	6h_7h	5	24h_1h	11h_12h	2	2	4	6	Jouer_ou_discuter_en_utilisant_son_telephone_mobile	Jenvoie_des_SMS_ou_jutilise_une_messagerie_instantanee_iMessage_Whatsapp_sur_telephone_mobile	0	1	0	0	0	0	0	0	1	3	1	0	1	3	1
92110	F	12	6e	Instagram	21h_22h	7h_8h	9	2h_3h	12h_13h	9	9	8	10	Jouer_ou_discuter_en_utilisant_son_telephone_mobile	Jenvoie_des_SMS_ou_jutilise_une_messagerie_instantanee_iMessage_Whatsapp_sur_telephone_mobile	0	2	0	0	0	1	1	1	1	3	0			4	0
92110	F	12	6e	Instagram	21h_22h	6h_7h	8	23h_24h	11h_12h	10	8	3	9	Jouer_console_ordi_ou_discuter_sur_internet_en_utilisant_un_ordinateur_ou_une_tablette	Aucune_jattends_de_mendormir	0	2	0	0	0	1	0	1	1	0	0			5	0
92110	M	11	6e	Instagram	21h_22h	7h_8h	10	23h_24h	11h_12h	11	5	3	2	Jouer_console_ordi_ou_discuter_sur_internet_en_utilisant_un_ordinateur_ou_une_tablette	Aucune_jattends_de_mendormir	0	1	0	0	0	1	1	1	1	0	0			3	0
92110	F	11	6e	Instagram	22h_23h	7h_8h	9	23h_24h	8h_9h	7	8	4	3	Jouer_ou_discuter_en_utilisant_son_telephone_mobile	Aucune_jattends_de_mendormir	1	2	0	0	0	0	0	0	1	0	0			2	0
92110	F	11	6e	Instagram	23h_24h	6h_7h	4	Plus_tard_que_3h_du_matin	10h_11h	5	3	7	7	Jouer_console_ordi_ou_discuter_sur_internet_en_utilisant_un_ordinateur_ou_une_tablette	Aucune_jattends_de_mendormir	0	1	1	1	1	1	0	1	1	0	1	0	0	5	1
92110	M	12	6e	Instagram	21h_22h	7h_8h	6	22h_23h	7h_8h	9	6	1	1	Jouer_ou_discuter_en_utilisant_son_telephone_mobile	Aucune_jattends_de_mendormir	1	2	0	0	0	1	1	1	1	0	0			5	0
92110	F	11	6e	Instagram	20h_21h	6h_7h	10	22h_23h	11h_12h	12	10	1	1	Lire_un_livre_un_journal_ou_une_BD	Aucune_jattends_de_mendormir	1	2	0	0	0	0	0	0	1	0	0			0	0
92110	F	12	6e	Instagram	22h_23h	7h_8h	10	1h_2h	12h_13h	12	9	3	9	Regarder_la_tele	Aucune_jattends_de_mendormir	0	2	0	0	0	1	0	1	1	0	0			3	0
92110	F	12	6e	Instagram	23h_24h	7h_8h	9	1h_2h	12h_13h	10	4	5	3	Regarder_la_tele	Aucune_jattends_de_mendormir	0	1	0	0	0	0	0	0	1	0	0			4	0
92110	F	13	6e	Instagram	23h_24h	6h_7h	18	23h_24h	12h_13h	5	4	10	1	Jouer_console_ordi_ou_discuter_sur_internet_en_utilisant_un_ordinateur_ou_une_tablette	Je_joue_sur_telephone_tablette_ordi_console	0	1	1	1	1	1	0	1	1	3	1	1	1	5	1
92110	M	11	6e	Instagram	21h_22h	7h_8h	9	23h_24h	9h_10h	10	10	6	1	Regarder_la_tele	Je_joue_sur_telephone_tablette_ordi_console	1	2	0	0	0	0	0	0	1	3	0			5	0
92110	F	12	6e	Instagram	21h_22h	7h_8h	8	22h_23h	8h_9h	10	8	2	5	Lire_un_livre_un_journal_ou_une_BD	Je_lis_un_livre_un_journal_ou_une_BD	1	2	0	0	0	0	0	0	1	1	0			0	0
92110	M	11	6e	Instagram	22h_23h	6h_7h	8	24h_1h	8h_9h	9	10	7	5	Jouer_ou_discuter_en_utilisant_son_telephone_mobile	Je_lis_un_livre_un_journal_ou_une_BD	1	2	0	0	0	1	1	1	1	1	0			5	0
92110	M	11	6e	Instagram	21h_22h	6h_7h	9	2h_3h	12h_13h	8	7	5	8	Regarder_la_tele	Je_regarde_des_videos	0	2	0	1	1	0	0	0	1	2	0			5	0
92110	M	11	6e	Instagram	21h_22h	7h_8h	9	1h_2h	10h_11h	7	8	6	1	Jouer_console_ordi_ou_discuter_sur_internet_en_utilisant_un_ordinateur_ou_une_tablette	Je_regarde_des_videos	1	2	0	0	0	1	1	1	1	2	0			4	0
92110	F	11	6e	Instagram	21h_22h	7h_8h	8	2h_3h	13h_14h	14	7	5	8	Lire_un_livre_un_journal_ou_une_BD	Je_regarde_des_videos	0	2	1	1	1	1	1	1	1	2	1	0	1	0	1
92110	M	11	6e	Instagram	20h_21h	7h_8h	9	23h_24h	10h_11h	14	8	5	7	Regarder_la_tele	Je_regarde_des_videos	1	2	0	0	0	1	1	1	1	2	0			3	0
92110	F	11	6e	Instagram	21h_22h	7h_8h	7	21h_22h	10h_11h	18	3	4	6	Activite_en_famille_parents_freres_et_sœurs:_discussion_jeu_films	Je_regarde_la_tele	1	1	0	1	0	0	1	1	1	2	1	1	1	0	1
92110	F	11	6e	Instagram	22h_23h	7h_8h	9	24h_1h	9h_10h	11	2	1	4	Activite_en_famille_parents_freres_et_sœurs:_discussion_jeu_films	Je_regarde_la_tele	0	1	1	1	0	1	1	1	1	2	0			0	0
92110	F	12	6e	Instagram	21h_22h	7h_8h	10	24h_1h	9h_10h	10	10	3	4	Regarder_la_tele	Je_suis_sur_les_reseaux_sociaux	1	2	0	0	0	0	0	0	1	3	0			5	0
92110	F	12	6e	Instagram	22h_23h	6h_7h	8	Plus_tard_que_3h_du_matin	10h_11h	11	1	5	1	Autre_telephone	Je_suis_sur_les_reseaux_sociaux	0	1	1	0	1	0	1	1	1	3	0			2	0
92110	F	11	6e	Instagram	20h_21h	7h_8h	9	24h_1h	11h_12h	10	6	10	10	Ecouter_de_la_musique	Je_suis_sur_les_reseaux_sociaux	1	2	0	0	0	0	0	0	1	3	0			0	0
92110	F	11	6e	Instagram	21h_22h	6h_7h	11	23h_24h	9h_10h	13	10	1	2	Jouer_console_ordi_ou_discuter_sur_internet_en_utilisant_un_ordinateur_ou_une_tablette	Je_suis_sur_les_reseaux_sociaux	1	2	0	0	0	1	0	1	1	3	0			5	0
92110	F	11	6e	Instagram	21h_22h	7h_8h	8	Plus_tard_que_3h_du_matin	Plus_tard_que_14h	11	1	10	3	Jouer_console_ordi_ou_discuter_sur_internet_en_utilisant_un_ordinateur_ou_une_tablette	Je_suis_sur_les_reseaux_sociaux	1	1	0	0	0	1	1	1	1	3	1	0	1	5	1
92110	F	11	6e	Instagram	21h_22h	7h_8h	9	23h_24h	11h_12h	11	8	3	5	Jouer_ou_discuter_en_utilisant_son_telephone_mobile	Je_suis_sur_les_reseaux_sociaux	0	2	0	0	0	0	0	0	1	3	0			3	0
92110	F	11	6e	Instagram	20h_21h	7h_8h	10	2h_3h	8h_9h	10	7	1	10	Lire_un_livre_un_journal_ou_une_BD	Je_suis_sur_les_reseaux_sociaux	0	2	0	1	1	0	0	0	1	3	1	0	0	0	1
92110	M	12	6e	Instagram	21h_22h	6h_7h	9	22h_23h	11h_12h	11	4	5	10	Lire_un_livre_un_journal_ou_une_BD	Je_suis_sur_les_reseaux_sociaux	0	1	0	1	1	1	0	1	1	3	1	1	1	0	1
92110	M	11	6e	Instagram	22h_23h	7h_8h	8	22h_23h	10h_11h	11	10	1	1	Regarder_la_tele	Je_suis_sur_les_reseaux_sociaux	0	2	0	0	0	1	1	1	1	3	0			4	0
92110	F	11	6e	Instagram	21h_22h	7h_8h	10	22h_23h	8h_9h	11	3	1	3	Travailler	Jecoute_de_la_musique_ou_la_radio	0	1	1	1	0	0	0	0	1	2	0			0	0
92110	M	11	6e	Instagram	21h_22h	7h_8h	11	23h_24h	6h_7h	6	5	2	10	Ecouter_de_la_musique	Jecoute_de_la_musique_ou_la_radio	0	1	0	0	0	0	0	0	1	2	1	0	0	0	1
92110	F	12	6e	Instagram	21h_22h	6h_7h	10	24h_1h	12h_13h	6	7	8	7	Autre_truc_perso	Jecoute_de_la_musique_ou_la_radio	0	2	0	1	1	1	1	1	1	2	1	0	0	0	1
92110	M	12	6e	Instagram	1h_2h	7h_8h	9	1h_2h	7h_8h	6	1	1	5	Ecouter_de_la_musique	Jecoute_de_la_musique_ou_la_radio	0	1	1	1	1	1	0	1	1	2	1	1	0	0	1
92110	F	11	6e	Instagram	20h_21h	6h_7h	11	22h_23h	9h_10h	8	8	4	6	Ecouter_de_la_musique	Jecoute_de_la_musique_ou_la_radio	0	2	0	0	0	1	0	1	1	2	1	0	1	0	1
92110	M	11	6e	Instagram	24h_1h	7h_8h	9	1h_2h	13h_14h	7	7	9	5	Jouer_ou_discuter_en_utilisant_son_telephone_mobile	Jecoute_de_la_musique_ou_la_radio	1	2	1	1	1	0	0	0	1	2	1	0	0	4	1
92110	M	11	6e	Instagram	Plus_tard_que_2h_du_matin	6h_7h	5	Plus_tard_que_3h_du_matin	Plus_tard_que_14h	5	10	5	1	Jouer_console_ordi_ou_discuter_sur_internet_en_utilisant_un_ordinateur_ou_une_tablette	Jenvoie_des_SMS_ou_jutilise_une_messagerie_instantanee_iMessage_Whatsapp_sur_telephone_mobile	1	2	1	0	0	0	1	1	1	3	1	0	0	5	1
92110	F	11	6e	Instagram	22h_23h	6h_7h	6	2h_3h	12h_13h	4	7	9	8	Jouer_ou_discuter_en_utilisant_son_telephone_mobile	Jenvoie_des_SMS_ou_jutilise_une_messagerie_instantanee_iMessage_Whatsapp_sur_telephone_mobile	0	2	0	0	0	1	0	1	1	3	1	1	1	4	1
92110	M	11	6e	Instagram	22h_23h	6h_7h	8	1h_2h	8h_9h	6	5	7	10	Jouer_ou_discuter_en_utilisant_son_telephone_mobile	Jenvoie_des_SMS_ou_jutilise_une_messagerie_instantanee_iMessage_Whatsapp_sur_telephone_mobile	0	1	1	0	1	1	1	1	1	3	1	1	1	5	1
92110	F	11	6e	Instagram	20h_21h	7h_8h	10	1h_2h	10h_11h	9	10	1	1	Lire_un_livre_un_journal_ou_une_BD	Aucune_jattends_de_mendormir	1	2	0	0	0	0	1	1	1	0	0			0	0
92110	F	11	6e	Instagram	21h_22h	7h_8h	11	1h_2h	10h_11h	11	10	8	1	Activite_en_famille_parents_freres_et_sœurs:_discussion_jeu_films	Je_lis_un_livre_un_journal_ou_une_BD	1	2	0	0	0	0	0	0	1	1	0			0	0
92110	F	11	6e	Instagram	21h_22h	7h_8h	11	2h_3h	12h_13h	14	5	6	7	Jouer_console_ordi_ou_discuter_sur_internet_en_utilisant_un_ordinateur_ou_une_tablette	Jecoute_de_la_musique_ou_la_radio	1	1	0	0	0	1	0	1	1	2	1	1	0	4	1
92110	F	11	6e	Instagram	Plus_tard_que_2h_du_matin	7h_8h	9	Plus_tard_que_3h_du_matin	6h_7h	6	6	10	10	Regarder_la_tele	Jecoute_de_la_musique_ou_la_radio	1	2	0	1	1	0	1	1	1	2	1	0	0	5	1
92110	F	11	6e	Instagram	21h_22h	6h_7h	8	23h_24h	11h_12h	11	6	2	1	Travailler	Autre_discuter_avec_ma_soeur	1	2	0	0	0	0	0	0	1	1	0			0	0
92110	F	11	6e	Instagram	20h_21h	6h_7h	10	22h_23h	11h_12h	12	5	3	3	Jouer_console_ordi_ou_discuter_sur_internet_en_utilisant_un_ordinateur_ou_une_tablette	Autre_je_parle_avec_mon_frere	0	1	0	0	0	0	1	1	1	1	0			4	0
92110	M	11	6e	Instagram	21h_22h	6h_7h	9	1h_2h	10h_11h	10	9	9	4	Regarder_la_tele	Je_regarde_des_videos	1	2	0	0	0	0	1	1	1	2	0			3	0
92110	F	11	6e	Instagram	22h_23h	7h_8h	10	Plus_tard_que_3h_du_matin	13h_14h	10	10	4	2	Jouer_ou_discuter_en_utilisant_son_telephone_mobile	Je_suis_sur_les_reseaux_sociaux	0	2	1	0	1	0	0	0	1	3	0			5	0
92110	M	11	6e	Instagram	22h_23h	6h_7h	6	2h_3h	11h_12h	11	7	1	4	Jouer_console_ordi_ou_discuter_sur_internet_en_utilisant_un_ordinateur_ou_une_tablette	Je_suis_sur_les_reseaux_sociaux	1	2	1	1	0	0	1	1	1	3	0			5	0
92110	F	11	6e	Instagram	22h_23h	7h_8h	9	2h_3h	13h_14h	13	1	1	5	Jouer_ou_discuter_en_utilisant_son_telephone_mobile	Je_suis_sur_les_reseaux_sociaux	0	1	1	0	1	0	1	1	1	3	1	0	0	5	1
92110	M	11	6e	Instagram	21h_22h	7h_8h	8	23h_24h	11h_12h	10	6	6	5	Regarder_la_tele	Aucune_jattends_de_mendormir	1	2	1	0	0	0	1	1	1	0	0			3	0
92110	F	11	6e	Instagram	21h_22h	7h_8h	9	22h_23h	10h_11h	10	8	2	2	Regarder_la_tele	Aucune_jattends_de_mendormir	1	2	0	0	0	1	0	1	1	0	0			4	0
92110	F	11	6e	Instagram	22h_23h	7h_8h	8	Plus_tard_que_3h_du_matin	Plus_tard_que_14h	11	8	4	2	Jouer_console_ordi_ou_discuter_sur_internet_en_utilisant_un_ordinateur_ou_une_tablette	Je_joue_sur_telephone_tablette_ordi_console	1	2	0	0	0	0	1	1	1	3	0			5	0
92110	F	11	6e	Instagram	20h_21h	7h_8h	11	22h_23h	10h_11h	12	7	7	10	Lire_un_livre_un_journal_ou_une_BD	Je_lis_un_livre_un_journal_ou_une_BD	1	2	0	1	1	0	0	0	1	1	1	1	0	0	1
92110	M	11	6e	Instagram	23h_24h	7h_8h	7	Plus_tard_que_3h_du_matin	10h_11h	11	10	8	10	Jouer_ou_discuter_en_utilisant_son_telephone_mobile	Je_regarde_des_videos	1	2	0	0	0	0	1	1	1	2	1	1	1	2	1
92110	F	11	6e	Instagram	22h_23h	7h_8h	9	23h_24h	11h_12h	12	9	1	1	Travailler	Je_regarde_des_videos	1	2	0	0	0	1	1	1	1	2	1	0	1	0	1
92110	M	11	6e	Instagram	22h_23h	7h_8h	8	23h_24h	8h_9h	9	8	3	3	Jouer_console_ordi_ou_discuter_sur_internet_en_utilisant_un_ordinateur_ou_une_tablette	Je_suis_sur_les_reseaux_sociaux	0	2	0	0	0	1	1	1	1	3	1	1	0	4	1
92110	M	13	6e	Instagram	1h_2h	6h_7h	5	2h_3h	12h_13h	10	1	1	10	Jouer_console_ordi_ou_discuter_sur_internet_en_utilisant_un_ordinateur_ou_une_tablette	Je_suis_sur_les_reseaux_sociaux	0	1	1	1	1	0	0	0	1	3	1	1	0	5	1
92110	F	11	6e	Instagram	21h_22h	7h_8h	10	2h_3h	11h_12h	9	8	5	4	Jouer_console_ordi_ou_discuter_sur_internet_en_utilisant_un_ordinateur_ou_une_tablette	Je_suis_sur_les_reseaux_sociaux	0	2	0	1	0	1	1	1	1	3	1	1	0	5	1
92110	F	11	6e	Instagram	22h_23h	6h_7h	7	1h_2h	12h_13h	12	8	3	4	Jouer_ou_discuter_en_utilisant_son_telephone_mobile	Je_suis_sur_les_reseaux_sociaux	1	2	0	0	0	1	0	1	1	3	1	0	1	5	1
92110	F	11	6e	Instagram	21h_22h	7h_8h	10	2h_3h	10h_11h	11	10	1	1	Jouer_ou_discuter_en_utilisant_son_telephone_mobile	Je_suis_sur_les_reseaux_sociaux	1	2	0	0	0	0	0	0	1	3	0			5	0
92110	F	11	6e	Instagram	22h_23h	7h_8h	9	Plus_tard_que_3h_du_matin	12h_13h	11	8	10	4	Jouer_ou_discuter_en_utilisant_son_telephone_mobile	Je_suis_sur_les_reseaux_sociaux	1	2	0	0	0	1	1	1	1	3	1	1	0	5	1
92110	F	11	6e	Instagram	21h_22h	7h_8h	8	22h_23h	9h_10h	10	5	3	1	Regarder_la_tele	Je_suis_sur_les_reseaux_sociaux	0	1	0	1	1	0	0	0	1	3	0			5	0
92110	M	11	6e	Instagram	21h_22h	6h_7h	10	23h_24h	7h_8h	9	5	1	1	Jouer_console_ordi_ou_discuter_sur_internet_en_utilisant_un_ordinateur_ou_une_tablette	Jecoute_de_la_musique_ou_la_radio	1	1	1	0	1	0	0	0	1	2	0			4	0
92110	F	11	6e	Instagram	21h_22h	6h_7h	11	24h_1h	9h_10h	12	7	1	1	Regarder_la_tele	Jecoute_de_la_musique_ou_la_radio	1	2	0	0	0	1	0	1	1	2	0			1	0
92110	F	12	6e	Instagram	21h_22h	6h_7h	10	1h_2h	10h_11h	11	8	1	1	Regarder_la_tele	Jecoute_de_la_musique_ou_la_radio	1	2	0	0	0	0	0	0	1	2	0			2	0
92110	F	11	6e	Instagram	21h_22h	6h_7h	8	23h_24h	9h_10h	10	8	2	2	Regarder_la_tele	Aucune_jattends_de_mendormir	1	2	0	0	0	0	0	0	0	0	0			4	0
92110	F	12	6e	Instagram	21h_22h	6h_7h	9	23h_24h	8h_9h	8	5	1	3	Lire_un_livre_un_journal_ou_une_BD	Je_lis_un_livre_un_journal_ou_une_BD	1	1	0	0	0	0	1	1	1	1	0			0	0
92110	F	12	6e	Instagram	21h_22h	6h_7h	9	23h_24h	8h_9h	8	8	1	5	Lire_un_livre_un_journal_ou_une_BD	Je_lis_un_livre_un_journal_ou_une_BD	0	2	0	0	0	0	1	1	1	1	1	1	1	0	1
92110	F	12	6e	Instagram	24h_1h	6h_7h	6	Plus_tard_que_3h_du_matin	11h_12h	8	5	10	8	Jouer_ou_discuter_en_utilisant_son_telephone_mobile	Je_suis_sur_les_reseaux_sociaux	0	1	1	1	1	1	0	1	1	3	1	1	0	5	1
92110	F	11	6e	Instagram	21h_22h	7h_8h	7	22h_23h	9h_10h	10	7	2	3	Jouer_ou_discuter_en_utilisant_son_telephone_mobile	Aucune_jattends_de_mendormir	1	2	0	0	0	0	1	1	1	0	1			3	1
92110	M	11	6e	Instagram	20h_21h	7h_8h	14	Plus_tard_que_3h_du_matin	9h_10h	6	10	3	10	Jouer_ou_discuter_en_utilisant_son_telephone_mobile	Je_joue_sur_telephone_tablette_ordi_console	1	2	0	0	0	1	1	1	1	3	1	1	0	3	1
92110	M	11	6e	Instagram	22h_23h	9h_10h	5	23h_24h	7h_8h	8	5	6	5	Jouer_console_ordi_ou_discuter_sur_internet_en_utilisant_un_ordinateur_ou_une_tablette	Je_regarde_des_videos	1	1	0	0	0	0	1	1	1	2	1	0	0	5	1
92110	F	11	6e	Instagram	23h_24h	7h_8h	9	Plus_tard_que_3h_du_matin	13h_14h	9	10	1	2	Jouer_console_ordi_ou_discuter_sur_internet_en_utilisant_un_ordinateur_ou_une_tablette	Je_suis_sur_les_reseaux_sociaux	1	2	0	1	0	1	0	1	1	3	1	1	0	5	1
92110	M	11	6e	Instagram	21h_22h	6h_7h	10	22h_23h	11h_12h	13	9	1	1	Regarder_la_tele	Aucune_jattends_de_mendormir	1	2	0	0	0	0	0	0	1	0	0			2	0
92110	F	11	6e	Instagram	21h_22h	7h_8h	10	24h_1h	12h_13h	18	8	2	1	Ecouter_de_la_musique	Aucune_jattends_de_mendormir	0	2	0	0	0	0	1	1	1	0	0			0	0
92110	F		6e	Instagram	23h_24h	6h_7h	6	Plus_tard_que_3h_du_matin	9h_10h	6	6	8	10	Autre_telephone	Jecoute_de_la_musique_ou_la_radio	0	2	0	1	1	0	1	1	1	2	0			3	0
92110	M	11	6e	Instagram	20h_21h	7h_8h	10	22h_23h	9h_10h	12	10	1	3	Regarder_la_tele	Aucune_jattends_de_mendormir	1	2	0	0	0	0	0	0	1	0	0			1	0
92110	F	10	6e	Instagram	21h_22h	7h_8h	9	23h_24h	10h_11h	10	10	1	2	Regarder_la_tele	Aucune_jattends_de_mendormir	1	2	0	0	0	0	1	1	1	0	0			2	0
92110	F	11	6e	Instagram	21h_22h	6h_7h	10	23h_24h	8h_9h	8	8	10	2	Regarder_la_tele	Aucune_jattends_de_mendormir	1	2	0	0	0	1	0	1	1	0	0			3	0
92110	M	11	6e	Instagram	21h_22h	7h_8h	10	24h_1h	9h_10h	10	8	3	2	Regarder_la_tele	Aucune_jattends_de_mendormir	1	2	0	0	0	0	0	0	1	0	0			1	0
92110	F	11	6e	Instagram	21h_22h	6h_7h	7	22h_23h	7h_8h	8	4	9	1	Regarder_la_tele	Aucune_jattends_de_mendormir	0	1	0	1	1	1	0	1	1	0	1	1	0	5	1
92110	M	11	6e	Instagram	21h_22h	6h_7h	9	22h_23h	7h_8h	8	9	2	6	Jouer_console_ordi_ou_discuter_sur_internet_en_utilisant_un_ordinateur_ou_une_tablette	Aucune_jattends_de_mendormir	1	2	0	0	0	0	0	0	0	0	0			5	0
92110	M	11	6e	Instagram	21h_22h	6h_7h	9	1h_2h	8h_9h	11	9	1	6	Regarder_la_tele	Aucune_jattends_de_mendormir	1	2	0	0	0	0	0	0	1	0	0			5	0
92110	M	11	6e	Instagram	21h_22h	7h_8h	9	23h_24h	8h_9h	10	10	1	4	Activite_en_famille_parents_freres_et_sœurs:_discussion_jeu_films	Autre_jai_ate_detre_le_jour_suivant	1	2	0	0	0	0	1	1	1	0	0			0	0
92110	F	11	6e	Instagram	20h_21h	7h_8h	9	22h_23h	10h_11h	11	9	2	1	Activite_en_famille_parents_freres_et_sœurs:_discussion_jeu_films	Je_lis_un_livre_un_journal_ou_une_BD	1	2	0	0	0	0	0	0	1	1	0			0	0
92110	F	11	6e	Instagram	21h_22h	7h_8h	9	23h_24h	9h_10h	10	10	1	6	Lire_un_livre_un_journal_ou_une_BD	Je_lis_un_livre_un_journal_ou_une_BD	1	2	0	0	0	1	0	1	1	1	0			0	0
92110	F	11	6e	Instagram	21h_22h	6h_7h	10	Plus_tard_que_3h_du_matin	10h_11h	8	9	1	1	Jouer_ou_discuter_en_utilisant_son_telephone_mobile	Je_suis_sur_les_reseaux_sociaux	0	2	0	0	0	1	1	1	1	3	0			2	0
92110	M	11	6e	Instagram	22h_23h	6h_7h	8	23h_24h	9h_10h	10	9	1	1	Regarder_la_tele	Je_suis_sur_les_reseaux_sociaux	1	2	0	0	0	1	0	1	1	3	0			4	0
92110	F	11	6e	Instagram	20h_21h	6h_7h	10	23h_24h	9h_10h	9	8	1	2	Regarder_la_tele	Je_suis_sur_les_reseaux_sociaux	0	2	0	0	0	0	0	0	1	3	0			2	0
92110	F	11	6e	Instagram	21h_22h	7h_8h	8	23h_24h	12h_13h	10	6	1	2	Regarder_la_tele	Je_suis_sur_les_reseaux_sociaux	0	2	1	0	0	0	0	0	1	3	1	0		5	1
92110	F	11	6e	Instagram	21h_22h	6h_7h	8	2h_3h	7h_8h	7	7	3	4	Jouer_ou_discuter_en_utilisant_son_telephone_mobile	Jenvoie_des_SMS_ou_jutilise_une_messagerie_instantanee_iMessage_Whatsapp_sur_telephone_mobile	1	2	0	0	0	1	0	1	1	3	0			3	0
92110	F	11	6e	Instagram	21h_22h	6h_7h	10	24h_1h	7h_8h	7	6	1	5	Regarder_la_tele	Jenvoie_des_SMS_ou_jutilise_une_messagerie_instantanee_iMessage_Whatsapp_sur_telephone_mobile	1	2	0	0	0	0	1	1	1	3	0			4	0
92110	M	11	6e	Instagram	20h_21h	7h_8h	10	23h_24h	11h_12h	14	9	1	6	Regarder_la_tele	Jenvoie_des_SMS_ou_jutilise_une_messagerie_instantanee_iMessage_Whatsapp_sur_telephone_mobile	1	2	0	0	0	0	1	1	1	3	0			5	0
92110	F	13	6e	Instagram	20h_21h	7h_8h	10	22h_23h	10h_11h	12	5	1	1	Ecouter_de_la_musique	Aucune_jattends_de_mendormir	0	1	0	0	0	0	0	0	1	0	0			0	0
92110	M	12	6e	Instagram	21h_22h	6h_7h	10	23h_24h	12h_13h	13	5	3	1	Regarder_la_tele	Aucune_jattends_de_mendormir	1	1	0	0	0	1	0	1	1	0	0			2	0
92110	F	13	5e	Instagram	21h_22h	6h_7h	2	1h_2h	8h_9h	6	1	10	10	Jouer_console_ordi_ou_discuter_sur_internet_en_utilisant_un_ordinateur_ou_une_tablette	Aucune_jattends_de_mendormir	1	1	0	0	0	1	1	1	1	0	1	0	0	4	1
92110	F	11	6e	Instagram	21h_22h	7h_8h	9	22h_23h	10h_11h	11	7	4	6	Regarder_la_tele	Je_lis_un_livre_un_journal_ou_une_BD	1	2	0	0	0	1	0	1	1	1	0			2	0
92110	F	12	6e	Instagram	22h_23h	7h_8h	9	Plus_tard_que_3h_du_matin	13h_14h	13	8	9	10	Jouer_ou_discuter_en_utilisant_son_telephone_mobile	Je_suis_sur_les_reseaux_sociaux	1	2	0	0	0	1	1	1	1	3	1	0	1	5	1
92110	M	12	6e	Instagram	21h_22h	7h_8h	8	1h_2h	10h_11h	8	6	10	1	Ecouter_de_la_musique	Jecoute_de_la_musique_ou_la_radio	0	2	1	0	1	1	1	1	1	2	1	0	0	0	1
92110	F	12	5e	Instagram	21h_22h	6h_7h	8	23h_24h	10h_11h	11	8	5	5	Jouer_console_ordi_ou_discuter_sur_internet_en_utilisant_un_ordinateur_ou_une_tablette	Jenvoie_des_SMS_ou_jutilise_une_messagerie_instantanee_iMessage_Whatsapp_sur_telephone_mobile	0	2	0	0	0	0	1	1	1	3	0			4	0
92110	F	12	6e	Instagram	21h_22h	6h_7h	8	1h_2h	11h_12h	2	1	8	5	Regarder_la_tele	Jenvoie_des_SMS_ou_jutilise_une_messagerie_instantanee_iMessage_Whatsapp_sur_telephone_mobile	0	1	0	0	0	1	1	1	1	3	0			5	0
92110	F	11	6e	Instagram	21h_22h	7h_8h	9	22h_23h	11h_12h	13	9	1	1	Activite_en_famille_parents_freres_et_sœurs:_discussion_jeu_films	Aucune_jattends_de_mendormir	1	2	0	0	0	0	0	0	1	0	0			0	0
92110	M	11	6e	Instagram	21h_22h	7h_8h	8	Plus_tard_que_3h_du_matin	8h_9h	7	6	7	6	Aller_voir_des_amis	Aucune_jattends_de_mendormir	0	2	0	0	0	1	1	1	1	0	0			0	0
92110	F	15	3e	Instagram	21h_22h	6h_7h	9	24h_1h	8h_9h	9	5	1	8	Ecouter_de_la_musique	Aucune_jattends_de_mendormir	0	1	0	0	0	1	1	1	1	0	1	0		0	1
92110	F	11	6e	Instagram	20h_21h	7h_8h	9	1h_2h	7h_8h	8	6	2	3	Jouer_console_ordi_ou_discuter_sur_internet_en_utilisant_un_ordinateur_ou_une_tablette	Aucune_jattends_de_mendormir	1	2	0	0	0	1	0	1	1	0	0			2	0
92110	M	12	6e	Instagram	20h_21h	7h_8h	10	22h_23h	10h_11h	10	10	5	1	Lire_un_livre_un_journal_ou_une_BD	Aucune_jattends_de_mendormir	1	2	0	0	0	0	0	0	1	0	0			0	0
92110	F	12	6e	Instagram	21h_22h	6h_7h	8	1h_2h	11h_12h	11	6	8	7	Jouer_ou_discuter_en_utilisant_son_telephone_mobile	Aucune_jattends_de_mendormir	0	2	1	1	1	1	0	1	1	0	1	0	0	5	1
92110	F	11	6e	Instagram	21h_22h	6h_7h	10	21h_22h	11h_12h	13	8	1	1	Regarder_la_tele	Aucune_jattends_de_mendormir	1	2	0	0	0	1	0	1	1	0	0			1	0
92110	M	11	6e	Instagram	22h_23h	7h_8h	7	2h_3h	Plus_tard_que_14h	5	4	1	10	Jouer_console_ordi_ou_discuter_sur_internet_en_utilisant_un_ordinateur_ou_une_tablette	Je_joue_sur_telephone_tablette_ordi_console	0	1	0	0	0	1	0	1	1	3	0			5	0
92110	F	11	6e	Instagram	24h_1h	6h_7h	5	2h_3h	6h_7h	12	6	8	10	Regarder_la_tele	Je_joue_sur_telephone_tablette_ordi_console	0	2	0	1	1	1	0	1	1	3	1	0	1	5	1
92110	M	11	6e	Instagram	20h_21h	7h_8h	12	Plus_tard_que_3h_du_matin	Plus_tard_que_14h	18	10	1	1	Autre_cest_personel	Je_lis_un_livre_un_journal_ou_une_BD	1	2	1	0	0	1	1	1	1	1	0			0	0
92110	M	12	6e	Instagram	21h_22h	6h_7h	9	1h_2h	10h_11h	9	10	1	1	Ecouter_de_la_musique	Je_lis_un_livre_un_journal_ou_une_BD	1	2	0	0	0	0	1	1	1	1	0			0	0
92110	F	11	6e	Instagram	21h_22h	7h_8h	13	22h_23h	9h_10h	13	8	2	7	Lire_un_livre_un_journal_ou_une_BD	Je_lis_un_livre_un_journal_ou_une_BD	1	2	0	0	0	0	0	0	1	1	0			0	0
92110	F	11	6e	Instagram	21h_22h	7h_8h	7	24h_1h	11h_12h	5	10	1	3	Travailler	Je_lis_un_livre_un_journal_ou_une_BD	0	2	0	0	0	0	1	1	1	1	0			0	0
92110	F	11	6e	Instagram	20h_21h	7h_8h	11	24h_1h	9h_10h	9	8	8	1	Jouer_console_ordi_ou_discuter_sur_internet_en_utilisant_un_ordinateur_ou_une_tablette	Je_regarde_des_videos	1	2	0	0	0	0	1	1	1	2	0			5	0
92110	F	11	6e	Instagram	20h_21h	6h_7h	10	22h_23h	11h_12h	12	10	1	9	Ecouter_de_la_musique	Je_regarde_des_videos	1	2	0	0	0	0	0	0	1	2	0			0	0
92110	F	12	6e	Instagram	21h_22h	6h_7h	8	22h_23h	9h_10h	12	5	2	3	Jouer_ou_discuter_en_utilisant_son_telephone_mobile	Je_regarde_des_videos	0	1	0	0	0	1	1	1	1	2	1	0	0	4	1
92110	M	11	6e	Instagram	23h_24h	7h_8h	9	2h_3h	10h_11h	11	5	6	1	Jouer_ou_discuter_en_utilisant_son_telephone_mobile	Je_regarde_la_tele	0	1	0	0	0	1	1	1	1	2	1	1	0	2	1
92110	M	12	6e	Instagram	21h_22h	6h_7h	10	1h_2h	12h_13h	12	10	5	10	Regarder_la_tele	Je_regarde_la_tele	1	2	0	0	0	0	1	1	1	2	0			5	0
92110	F	12	6e	Instagram	22h_23h	7h_8h	7	22h_23h	11h_12h	10	1	2	9	Ecouter_de_la_musique	Je_suis_sur_les_reseaux_sociaux	0	1	0	0	0	0	0	0	1	3	0			0	0
92110	F	11	6e	Instagram	22h_23h	6h_7h	8	22h_23h	10h_11h	10	8	1	7	Autre_sociaux_mediaux	Je_suis_sur_les_reseaux_sociaux	1	2	0	0	0	1	0	1	1	3	0			5	0
92110	F	12	6e	Instagram	23h_24h	7h_8h	8	Plus_tard_que_3h_du_matin	11h_12h	15	10	4	1	Ecouter_de_la_musique	Je_suis_sur_les_reseaux_sociaux	0	2	0	1	1	1	1	1	1	3	1	1	0	0	1
92110	M	11	6e	Instagram	24h_1h	6h_7h	7	Plus_tard_que_3h_du_matin	8h_9h	9	8	3	2	Jouer_console_ordi_ou_discuter_sur_internet_en_utilisant_un_ordinateur_ou_une_tablette	Je_suis_sur_les_reseaux_sociaux	1	2	1	0	1	1	0	1	1	3	1	1	0	4	1
92110	F	11	6e	Instagram	22h_23h	7h_8h	9	1h_2h	9h_10h	10	8	1	5	Jouer_console_ordi_ou_discuter_sur_internet_en_utilisant_un_ordinateur_ou_une_tablette	Je_suis_sur_les_reseaux_sociaux	1	2	0	0	0	1	0	1	1	3	1	0	1	3	1
92110	M	12	6e	Instagram	20h_21h	6h_7h	9	2h_3h	11h_12h	12	7	1	4	Jouer_ou_discuter_en_utilisant_son_telephone_mobile	Je_suis_sur_les_reseaux_sociaux	0	2	0	0	0	1	1	1	1	3	0			3	0
92110	M	11	6e	Instagram	20h_21h	7h_8h	6	Plus_tard_que_3h_du_matin	13h_14h	9	3	5	10	Jouer_ou_discuter_en_utilisant_son_telephone_mobile	Je_suis_sur_les_reseaux_sociaux	0	1	1	0	1	0	1	1	1	3	1	0	0	5	1
92110	F	11	6e	Instagram	24h_1h	8h_9h	5	2h_3h	6h_7h	11	7	6	6	Regarder_la_tele	Je_suis_sur_les_reseaux_sociaux	1	2	0	0	0	1	0	1	1	3	1	0	1	4	1
92110	M	11	6e	Instagram	21h_22h	7h_8h	9	1h_2h	10h_11h	10	5	3	5	Regarder_la_tele	Je_suis_sur_les_reseaux_sociaux	1	1	0	1	0	1	1	1	1	3	0			4	0
92110	M	11	6e	Instagram	21h_22h	6h_7h	8	24h_1h	11h_12h	12	6	5	5	Jouer_ou_discuter_en_utilisant_son_telephone_mobile	Jenvoie_des_SMS_ou_jutilise_une_messagerie_instantanee_iMessage_Whatsapp_sur_telephone_mobile	0	2	1	0	0	1	0	1	1	3	1	1	0	5	1
92110	F	11	6e	Instagram	22h_23h	7h_8h	5	24h_1h	10h_11h	6	2	10	1	Jouer_ou_discuter_en_utilisant_son_telephone_mobile	Jenvoie_des_SMS_ou_jutilise_une_messagerie_instantanee_iMessage_Whatsapp_sur_telephone_mobile	0	1	1	1	1	1	1	1	1	3	1	1	1	4	1
92110	F	12	6e	Instagram	22h_23h	6h_7h	8	24h_1h	10h_11h	11	7	6	8	Jouer_console_ordi_ou_discuter_sur_internet_en_utilisant_un_ordinateur_ou_une_tablette	Je_suis_sur_les_reseaux_sociaux	0	2	0	0	0	0	0	0	1	3	0			5	0
92110	F	11	6e	Instagram	22h_23h	6h_7h	8	24h_1h	9h_10h	6	8	4	3	Regarder_la_tele	Aucune_jattends_de_mendormir	1	2	0	0	0	1	1	1	1	0	1	0	0	4	1
92110	F	11	6e	Instagram	21h_22h	6h_7h	8	22h_23h	8h_9h	9	8	1	2	Regarder_la_tele	Je_suis_sur_les_reseaux_sociaux	1	2	0	1	0	1	0	1	1	3	0			5	0
92110	F	11	6e	Snapchat	21h_22h	6h_7h	10	24h_1h	10h_11h	10	6	1	4	Regarder_la_tele	Aucune_jattends_de_mendormir	1	2	0	0	0	0	0	0	1	0	0			1	0
92110	F	11	6e	Snapchat	22h_23h	7h_8h	10	2h_3h	12h_13h	13	5	5	7	Regarder_la_tele	Aucune_jattends_de_mendormir	0	1	0	1	1	0	0	0	0	0	0			3	0
92110	F	11	6e	Snapchat	20h_21h	6h_7h	7	23h_24h	11h_12h	12	10	1	5	Travailler	Aucune_jattends_de_mendormir	1	2	0	0	0	0	1	1	1	0	0			0	0
92110	F	11	6e	Snapchat	22h_23h	6h_7h	10	22h_23h	9h_10h	12	6	1	2	Travailler	Aucune_jattends_de_mendormir	0	2	0	0	0	0	0	0	1	0	1	0		0	1
92110	F	11	6e	Snapchat	21h_22h	7h_8h	8	Plus_tard_que_3h_du_matin	11h_12h	10	3	7	9	Ecouter_de_la_musique	Aucune_jattends_de_mendormir	0	1	1	1	1	1	0	1	1	0	1	1	1	0	1
92110	F	11	6e	Snapchat	21h_22h	6h_7h	8	1h_2h	11h_12h	10	8	5	1	Jouer_ou_discuter_en_utilisant_son_telephone_mobile	Aucune_jattends_de_mendormir	0	2	0	0	0	0	1	1	1	0	1	0	1	4	1
92110	F	12	6e	Snapchat	21h_22h	6h_7h	6	22h_23h	11h_12h	12	10	1	5	Regarder_la_tele	Aucune_jattends_de_mendormir	0	2	0	0	0	1	0	1	1	0	0			3	0
92110	M	11	6e	Snapchat	21h_22h	7h_8h	9	22h_23h	8h_9h	10	7	1	1	Lire_un_livre_un_journal_ou_une_BD	Je_lis_un_livre_un_journal_ou_une_BD	0	2	0	0	0	1	1	1	1	1	0			0	0
92110	F	11	6e	Snapchat	21h_22h	6h_7h	9	22h_23h	9h_10h	9	10	1	1	Lire_un_livre_un_journal_ou_une_BD	Je_lis_un_livre_un_journal_ou_une_BD	1	2	0	0	0	0	0	0	1	1	0			0	0
92110	M	12	6e	Snapchat	22h_23h	7h_8h	10	Plus_tard_que_3h_du_matin	9h_10h	9	7	1	1	Lire_un_livre_un_journal_ou_une_BD	Je_lis_un_livre_un_journal_ou_une_BD	1	2	0	0	0	1	1	1	1	1	0			0	0
92110	M	10	6e	Snapchat	20h_21h	7h_8h	11	Plus_tard_que_3h_du_matin	11h_12h	2	8	2	6	Regarder_la_tele	Je_lis_un_livre_un_journal_ou_une_BD	1	2	0	1	0	1	1	1	1	1	0			2	0
92110	M	11	6e	Snapchat	20h_21h	7h_8h	10	22h_23h	8h_9h	12	8	9	1	Jouer_console_ordi_ou_discuter_sur_internet_en_utilisant_un_ordinateur_ou_une_tablette	Je_lis_un_livre_un_journal_ou_une_BD	0	2	0	1	1	0	1	1	1	1	0			3	0
92110	F	11	6e	Snapchat	22h_23h	7h_8h	8	24h_1h	9h_10h	11	5	1	3	Jouer_console_ordi_ou_discuter_sur_internet_en_utilisant_un_ordinateur_ou_une_tablette	Je_regarde_des_videos	1	1	0	0	0	0	0	0	1	2	0			2	0
92110	F	11	6e	Snapchat	22h_23h	7h_8h	12	1h_2h	11h_12h	13	10	1	5	Regarder_la_tele	Je_regarde_la_tele	0	2	0	0	0	1	1	1	1	2	0			2	0
92110	M	11	6e	Snapchat	20h_21h	7h_8h	11	24h_1h	13h_14h	14	10	1	7	Regarder_la_tele	Je_suis_sur_les_reseaux_sociaux	1	2	0	0	0	0	0	0	1	3	1	0	0	4	1
92110	F	11	6e	Snapchat	21h_22h	7h_8h	9	1h_2h	9h_10h	8	10	1	10	Regarder_la_tele	Je_suis_sur_les_reseaux_sociaux	1	2	0	0	0	1	0	1	1	3	0			4	0
92110	F	11	6e	Snapchat	21h_22h	7h_8h	9	23h_24h	9h_10h	11	10	1	1	Ecouter_de_la_musique	Jecoute_de_la_musique_ou_la_radio	1	2	1	0	0	1	0	1	1	2	0			0	0
92110	M	10	6e	Snapchat	21h_22h	7h_8h	8	23h_24h	8h_9h	8	5	1	5	Ecouter_de_la_musique	Jecoute_de_la_musique_ou_la_radio	1	1	1	0	1	0	1	1	1	2	1	1	0	0	1
92110	F	11	6e	Snapchat	21h_22h	6h_7h	10	1h_2h	9h_10h	8	6	4	10	Jouer_ou_discuter_en_utilisant_son_telephone_mobile	Jecoute_de_la_musique_ou_la_radio	1	2	0	0	0	1	0	1	1	2	0			4	0
92110	F	11	6e	Snapchat	1h_2h	7h_8h	6	Plus_tard_que_3h_du_matin	11h_12h	9	3	6	8	Regarder_la_tele	Jenvoie_des_SMS_ou_jutilise_une_messagerie_instantanee_iMessage_Whatsapp_sur_telephone_mobile	0	1	1	1	1	1	1	1	1	3	1	0	1	5	1
92110	F	12	6e	Snapchat	21h_22h	6h_7h	9	23h_24h	7h_8h	9	5	6	2	Autre_familletelephonetelevision	Aucune_jattends_de_mendormir	0	1	0	0	0	1	1	1	1	0	0			5	0
92110	M	12	6e	Snapchat	22h_23h	7h_8h	6	1h_2h	11h_12h	11	7	1	2	Jouer_ou_discuter_en_utilisant_son_telephone_mobile	Aucune_jattends_de_mendormir	0	2	0	0	0	0	0	0	1	0	0			2	0
92110	F	12	6e	Snapchat	21h_22h	7h_8h	9	24h_1h	10h_11h	10	8	4	1	Regarder_la_tele	Aucune_jattends_de_mendormir	0	2	0	0	0	1	1	1	1	0	0			5	0
92110	M	12	6e	Snapchat	23h_24h	6h_7h	8	2h_3h	13h_14h	11	5	3	1	Jouer_console_ordi_ou_discuter_sur_internet_en_utilisant_un_ordinateur_ou_une_tablette	Je_joue_sur_telephone_tablette_ordi_console	0	1	1	0	0	1	1	1	1	3	1	1	0	5	1
92110	F	11	6e	Snapchat	22h_23h	6h_7h	9	23h_24h	9h_10h	10	7	1	2	Regarder_la_tele	Je_lis_un_livre_un_journal_ou_une_BD	1	2	0	0	0	1	1	1	1	1	0			3	0
92110	F	11	6e	Snapchat	21h_22h	6h_7h	11	24h_1h	10h_11h	11	8	1	1	Regarder_la_tele	Je_lis_un_livre_un_journal_ou_une_BD	1	2	0	0	0	1	0	1	1	1	0			4	0
92110	F	11	6e	Snapchat	22h_23h	6h_7h	12	1h_2h	11h_12h	13	5	10	3	Regarder_la_tele	Je_regarde_la_tele	0	1	0	0	0	1	1	1	1	2	0			5	0
92110	F	11	6e	Snapchat	21h_22h	6h_7h	9	2h_3h	10h_11h	11	8	6	8	Jouer_console_ordi_ou_discuter_sur_internet_en_utilisant_un_ordinateur_ou_une_tablette	Je_suis_sur_les_reseaux_sociaux	1	2	1	0	1	0	0	0	1	3	0			5	0
92110	M	12	6e	Snapchat	20h_21h	6h_7h	10	23h_24h	11h_12h	11	10	2	1	Lire_un_livre_un_journal_ou_une_BD	Jecoute_de_la_musique_ou_la_radio	0	2	0	0	0	0	1	1	1	2	0			0	0
92110	F	11	6e	Snapchat	21h_22h	6h_7h	8	24h_1h	9h_10h	4	4	3	1	Jouer_console_ordi_ou_discuter_sur_internet_en_utilisant_un_ordinateur_ou_une_tablette	Aucune_jattends_de_mendormir	0	1	0	1	1	0	0	0	1	0	0			3	0
92110	M	12	6e	Snapchat	21h_22h	7h_8h	10	21h_22h	8h_9h	9	10	1	1	Lire_un_livre_un_journal_ou_une_BD	Aucune_jattends_de_mendormir	1	2	0	0	0	0	0	0	1	0	0			0	0
92110	M	11	6e	Snapchat	20h_21h	6h_7h	8	20h_21h	6h_7h	11	10	10	6	Regarder_la_tele	Aucune_jattends_de_mendormir	1	2	0	0	0	1	1	1	1	0	0			5	0
92110	F	11	6e	Snapchat	20h_21h	7h_8h	11	2h_3h	12h_13h	9	3	1	9	Regarder_la_tele	Aucune_jattends_de_mendormir	0	1	1	1	1	0	0	0	1	0	0			2	0
92110	M	11	6e	Snapchat	21h_22h	7h_8h	6	Plus_tard_que_3h_du_matin	Plus_tard_que_14h	18	10	10	10	Regarder_la_tele	Aucune_jattends_de_mendormir	1	2	1	1	1	1	1	1	1	0	1			5
92110	F	13	6e	Snapchat	20h_21h	6h_7h	10	2h_3h	12h_13h	12	7	2	6	Lire_un_livre_un_journal_ou_une_BD	Aucune_jattends_de_mendormir	1	2	0	0	0	0	0	0	1	0	0			0	0
92110	F	11	6e	Snapchat	21h_22h	6h_7h	8	23h_24h	10h_11h	10	4	3	1	Jouer_console_ordi_ou_discuter_sur_internet_en_utilisant_un_ordinateur_ou_une_tablette	Aucune_jattends_de_mendormir	0	1	0	0	0	0	0	0	1	0	0			3	0
92110	F	11	6e	Snapchat	20h_21h	7h_8h	9	2h_3h	13h_14h	12	5	1	1	Lire_un_livre_un_journal_ou_une_BD	Autre_lire_un_livre	1	1	0	0	0	1	1	1	1	1	0			0	0
92110	F	11	6e	Snapchat	21h_22h	6h_7h	10	1h_2h	6h_7h	4	1	7	8	Jouer_console_ordi_ou_discuter_sur_internet_en_utilisant_un_ordinateur_ou_une_tablette	Autre_pense	0	1	1	1	1	0	0	0	1	0	1	0	0	5	1
92110	F	12	6e	Snapchat	22h_23h	7h_8h	9	1h_2h	8h_9h	6	4	1	1	Jouer_ou_discuter_en_utilisant_son_telephone_mobile	Autre_telephone	1	1	0	0	0	1	0	1	1	3	1	0	1	1	1
92110	M	11	6e	Snapchat	24h_1h	7h_8h	5	2h_3h	10h_11h	3	10	1	10	Jouer_console_ordi_ou_discuter_sur_internet_en_utilisant_un_ordinateur_ou_une_tablette	Je_joue_sur_telephone_tablette_ordi_console	1	2	0	0	0	1	1	1	1	3	1	0	0	3	1
92110	M	12	6e	Snapchat	20h_21h	7h_8h	10	23h_24h	8h_9h	8	5	3	4	Activite_en_famille_parents_freres_et_sœurs:_discussion_jeu_films	Je_lis_un_livre_un_journal_ou_une_BD	0	1	0	0	0	0	0	0	0	1	0			0	0
92110	M	12	6e	Snapchat	21h_22h	7h_8h	9	23h_24h	9h_10h	10	10	1	1	Jouer_console_ordi_ou_discuter_sur_internet_en_utilisant_un_ordinateur_ou_une_tablette	Je_lis_un_livre_un_journal_ou_une_BD	1	2	0	0	0	1	0	1	1	1	1			4
92110	F	11	6e	Snapchat	20h_21h	7h_8h	10	24h_1h	7h_8h	13	6	1	10	Jouer_ou_discuter_en_utilisant_son_telephone_mobile	Je_lis_un_livre_un_journal_ou_une_BD	0	2	0	0	0	1	0	1	1	1	0			2	0
92110	F	11	6e	Snapchat	21h_22h	8h_9h	9	23h_24h	10h_11h	10	8	9	7	Regarder_la_tele	Je_regarde_des_videos	1	2	1	0	1	1	0	1	1	2	1	0	1	2	1
92110	F	11	6e	Snapchat	21h_22h	6h_7h	8	1h_2h	12h_13h	12	9	2	5	Jouer_console_ordi_ou_discuter_sur_internet_en_utilisant_un_ordinateur_ou_une_tablette	Je_regarde_des_videos	0	2	0	0	0	0	1	1	1	2	1	0	0	4	1
92110	M	11	6e	Snapchat	24h_1h	6h_7h	5	Plus_tard_que_3h_du_matin	11h_12h	8	4	3	6	Jouer_console_ordi_ou_discuter_sur_internet_en_utilisant_un_ordinateur_ou_une_tablette	Je_regarde_des_videos	1	1	1	0	0	0	1	1	1	2	1	1		5	1
92110	F	11	6e	Snapchat	21h_22h	7h_8h	9	2h_3h	13h_14h	11	8	1	1	Aller_voir_des_amis	Je_regarde_la_tele	1	2	0	0	0	1	1	1	1	2	1	1	0	0	1
92110	M	11	6e	Snapchat	22h_23h	6h_7h	8	24h_1h	7h_8h	7	7	1	3	Regarder_la_tele	Je_regarde_la_tele	1	2	0	0	0	1	0	1	1	2	0			4	0
92110	F	11	6e	Snapchat	21h_22h	6h_7h	12	22h_23h	8h_9h	10	5	6	4	Regarder_la_tele	Je_regarde_la_tele	0	1	0	0	0	0	0	0	1	2	0			4	0
92110	M	12	6e	Snapchat	20h_21h	7h_8h	10	24h_1h	11h_12h	9	10	1	1	Jouer_ou_discuter_en_utilisant_son_telephone_mobile	Je_suis_sur_les_reseaux_sociaux	1	2	0	0	0	1	0	1	1	3	0			2	0
92110	M	12	6e	Snapchat	23h_24h	7h_8h	7	Plus_tard_que_3h_du_matin	Plus_tard_que_14h	17	4	8	1	Ecouter_de_la_musique	Je_suis_sur_les_reseaux_sociaux	0	1	0	0	0	1	1	1	1	3	1	1	1	0	1
92110	F	11	6e	Snapchat	22h_23h	7h_8h	8	Plus_tard_que_3h_du_matin	12h_13h	8	10	1	4	Jouer_console_ordi_ou_discuter_sur_internet_en_utilisant_un_ordinateur_ou_une_tablette	Je_suis_sur_les_reseaux_sociaux	1	2	0	1	0	1	1	1	1	3	1	0		4	1
92110	F	12	6e	Snapchat	21h_22h	6h_7h	9	24h_1h	11h_12h	10	3	10	8	Jouer_ou_discuter_en_utilisant_son_telephone_mobile	Je_suis_sur_les_reseaux_sociaux	1	1	0	1	1	0	0	0	1	3	1	1	1	5	1
92110	F	12	6e	Snapchat	21h_22h	7h_8h	9	23h_24h	9h_10h	10	5	5	5	Jouer_ou_discuter_en_utilisant_son_telephone_mobile	Je_suis_sur_les_reseaux_sociaux	0	1	0	0	0	1	1	1	1	3	0			4	0
92110	F	11	6e	Snapchat	21h_22h	7h_8h	10	2h_3h	11h_12h	10	10	4	3	Jouer_ou_discuter_en_utilisant_son_telephone_mobile	Je_suis_sur_les_reseaux_sociaux	1	2	0	0	0	1	0	1	1	3	1	0	0	5	1
92110	F	10	6e	Snapchat	22h_23h	6h_7h	7	24h_1h	10h_11h	9	5	2	9	Lire_un_livre_un_journal_ou_une_BD	Je_suis_sur_les_reseaux_sociaux	1	1	0	0	0	0	1	1	1	3	1	1	1	0	1
92110	F	11	6e	Snapchat	22h_23h	7h_8h	7	Plus_tard_que_3h_du_matin	11h_12h	10	2	8	6	Activite_en_famille_parents_freres_et_sœurs:_discussion_jeu_films	Jecoute_de_la_musique_ou_la_radio	0	1	1	0	1	0	0	0	1	2	0			0	0
92110	F	11	6e	Snapchat	24h_1h	7h_8h	8	Plus_tard_que_3h_du_matin	13h_14h	10	9	10	3	Ecouter_de_la_musique	Jenvoie_des_SMS_ou_jutilise_une_messagerie_instantanee_iMessage_Whatsapp_sur_telephone_mobile	1	2	0	1	1	0	0	0	1	3	1	0	1	0	1
92110	F	11	6e	Snapchat	22h_23h	6h_7h	7	23h_24h	10h_11h	10	5	2	1	Jouer_ou_discuter_en_utilisant_son_telephone_mobile	Jenvoie_des_SMS_ou_jutilise_une_messagerie_instantanee_iMessage_Whatsapp_sur_telephone_mobile	0	1	0	0	0	1	0	1	1	3	0			3	0
92110	M	11	6e	Snapchat	21h_22h	7h_8h	8	1h_2h	13h_14h	10	10	10	6	Jouer_console_ordi_ou_discuter_sur_internet_en_utilisant_un_ordinateur_ou_une_tablette	Je_regarde_des_videos	0	2	0	0	0	0	0	0	1	2	1	0	0	4	1
92110	F	11	6e	Snapchat	21h_22h	6h_7h	6	23h_24h	12h_13h	9	8	7	10	Jouer_console_ordi_ou_discuter_sur_internet_en_utilisant_un_ordinateur_ou_une_tablette	Je_suis_sur_les_reseaux_sociaux	0	2	0	0	0	0	1	1	1	3	1	0	0	3	1
92110	F	11	6e	Snapchat	22h_23h	7h_8h	10	1h_2h	10h_11h	9	7	3	8	Jouer_console_ordi_ou_discuter_sur_internet_en_utilisant_un_ordinateur_ou_une_tablette	Je_suis_sur_les_reseaux_sociaux	0	2	0	1	1	0	0	0	1	3	1	0	0	4	1
92110	F	12	6e	Snapchat	21h_22h	6h_7h	10	Plus_tard_que_3h_du_matin	12h_13h	11	7	10	6	Jouer_ou_discuter_en_utilisant_son_telephone_mobile	Je_joue_sur_telephone_tablette_ordi_console	1	2	0	0	0	1	0	1	1	3	0			4	0
92110	F	12	6e	Snapchat	21h_22h	6h_7h	8	1h_2h	12h_13h	12	10	1	10	Jouer_console_ordi_ou_discuter_sur_internet_en_utilisant_un_ordinateur_ou_une_tablette	Je_suis_sur_les_reseaux_sociaux	1	2	0	0	0	0	1	1	1	3	1	1	1	5	1
92110	M	11	6e	Snapchat	20h_21h	7h_8h	9	23h_24h	10h_11h	10	8	1	1	Jouer_ou_discuter_en_utilisant_son_telephone_mobile	Aucune_jattends_de_mendormir	1	2	0	0	0	1	1	1	1	0	0			5	0
92110	F	11	6e	Snapchat	20h_21h	7h_8h	11	22h_23h	11h_12h	7	10	1	1	Lire_un_livre_un_journal_ou_une_BD	Je_lis_un_livre_un_journal_ou_une_BD	1	2	1	1	0	0	0	0	1	1	0			0	0
92110	F	11	6e	Snapchat	20h_21h	7h_8h	8	20h_21h	8h_9h	9	6	5	4	Lire_un_livre_un_journal_ou_une_BD	Je_lis_un_livre_un_journal_ou_une_BD	0	2	0	0	0	0	0	0	1	1	0			0	0
92110	F	11	6e	Snapchat	22h_23h	7h_8h	7	24h_1h	11h_12h	6	10	4	10	Lire_un_livre_un_journal_ou_une_BD	Je_lis_un_livre_un_journal_ou_une_BD	1	2	0	0	0	0	0	0	0	1	0			0	0
92110	F	11	6e	Snapchat	20h_21h	7h_8h	11	24h_1h	10h_11h	12	8	2	1	Regarder_la_tele	Je_regarde_des_videos	1	2	0	1	0	0	0	0	1	2	0			3	0
92110	F	11	6e	Snapchat	1h_2h	7h_8h	7	Plus_tard_que_3h_du_matin	13h_14h	15	3	3	4	Jouer_ou_discuter_en_utilisant_son_telephone_mobile	Je_suis_sur_les_reseaux_sociaux	0	1	0	0	0	0	0	0	1	3	1	0	0	5	1
92110	F	11	6e	Snapchat	21h_22h	6h_7h	10	1h_2h	12h_13h	14	5	1	3	Regarder_la_tele	Jecoute_de_la_musique_ou_la_radio	0	1	0	0	0	0	0	0	1	2	0			3	0
92110	M	11	6e	Snapchat	24h_1h	7h_8h	7	Plus_tard_que_3h_du_matin	11h_12h	8	7	9	8	Ecouter_de_la_musique	Jecoute_de_la_musique_ou_la_radio	0	2	1	0	1	0	0	0	1	2	1	1	0	0	1
92110	F	11	6e	Snapchat	21h_22h	7h_8h	9	2h_3h	11h_12h	12	9	1	1	Ecouter_de_la_musique	Jecoute_de_la_musique_ou_la_radio	1	2	0	0	0	1	1	1	1	2	0			0	0
92110	F	11	6e	Snapchat	23h_24h	7h_8h	8	23h_24h	7h_8h	10	1	7	10	Regarder_la_tele	Je_lis_un_livre_un_journal_ou_une_BD	0	1	1	1	1	0	0	0	1	1	1	0	1	5	1
92110	M	12	6e	Snapchat	20h_21h	6h_7h	9	22h_23h	8h_9h	10	6	1	1	Activite_en_famille_parents_freres_et_sœurs:_discussion_jeu_films	Aucune_jattends_de_mendormir	0	2	0	0	0	0	0	0	1	0	0			0	0
92110	F	11	6e	Snapchat	22h_23h	7h_8h	8	2h_3h	9h_10h	12	9	6	1	Ecouter_de_la_musique	Autre_un_peu_tout	1	2	1	0	0	1	1	1	1		1			0
92110	F	11	6e	Snapchat	22h_23h	6h_7h	9	22h_23h	9h_10h	10	8	1	4	Regarder_la_tele	Aucune_jattends_de_mendormir	1	2	0	0	0	0	0	0	1	0	0			3	0
92110	F	11	6e	Snapchat	22h_23h	7h_8h	7	1h_2h	13h_14h	10	1	8	8	Jouer_ou_discuter_en_utilisant_son_telephone_mobile	Autre_je_parle	0	1	0	0	0	0	0	0	1	1	0			3	0
92110	F	11	6e	Snapchat	21h_22h	7h_8h	9	1h_2h	13h_14h	7	8	8	5	Jouer_console_ordi_ou_discuter_sur_internet_en_utilisant_un_ordinateur_ou_une_tablette	Je_suis_sur_les_reseaux_sociaux	1	2	0	1	1	1	1	1	1	3	0			5	0
92110	F	11	6e	Snapchat	20h_21h	6h_7h	11	24h_1h	8h_9h	7	4	1	6	Jouer_ou_discuter_en_utilisant_son_telephone_mobile	Je_suis_sur_les_reseaux_sociaux	1	1	1	0	0	1	0	1	1	3	1	1	1	4	1
92110	F	11	6e	Snapchat	22h_23h	6h_7h	7	Plus_tard_que_3h_du_matin	13h_14h	11	6	1	10	Jouer_console_ordi_ou_discuter_sur_internet_en_utilisant_un_ordinateur_ou_une_tablette	Je_suis_sur_les_reseaux_sociaux	0	2	0	1	1	1	0	1	1	3	1	0	1	5	1
92110	F	11	6e	Snapchat	20h_21h	7h_8h	11	22h_23h	9h_10h	11	7	3	4	Lire_un_livre_un_journal_ou_une_BD	Aucune_jattends_de_mendormir	1	2	0	0	0	0	0	0	1	0	0			0	0
92110	F	11	6e	Snapchat	21h_22h	6h_7h	9	1h_2h	10h_11h	12	6	1	3	Regarder_la_tele	Aucune_jattends_de_mendormir	1	2	0	0	0	1	0	1	1	0	0			4	0
92110	M	12	6e	Snapchat	21h_22h	7h_8h	2	24h_1h	10h_11h	2	6	2	2	Regarder_la_tele	Aucune_jattends_de_mendormir	1	2	0	0	0	0	1	1	1	0	0			5	0
92110	F	11	6e	Snapchat	23h_24h	7h_8h	7	1h_2h	11h_12h	9	6	4	6	Regarder_la_tele	Aucune_jattends_de_mendormir	0	2	0	0	0	1	0	1	1	0	0			3	0
92110	F	11	6e	Snapchat	21h_22h	6h_7h	11	1h_2h	10h_11h	11	6	5	5	Jouer_ou_discuter_en_utilisant_son_telephone_mobile	Autre_je_lis_un_livre_parfois	1	2	0	0	0	1	0	1	1	1	0			1	0
92110	F	11	6e	Snapchat	22h_23h	7h_8h	9	1h_2h	Plus_tard_que_14h	14	6	2	2	Ecouter_de_la_musique	Je_lis_un_livre_un_journal_ou_une_BD	1	2	1	1	0	1	1	1	1	1	0			0	0
92110	F	11	6e	Snapchat	21h_22h	7h_8h	10	23h_24h	10h_11h	11	10	2	1	Lire_un_livre_un_journal_ou_une_BD	Je_lis_un_livre_un_journal_ou_une_BD	1	2	0	0	0	0	0	0	1	1	0			0	0
92110	F	11	6e	Snapchat	21h_22h	6h_7h	9	23h_24h	11h_12h	11	8	1	5	Travailler	Je_lis_un_livre_un_journal_ou_une_BD	1	2	0	0	0	0	0	0	1	1	0			0	0
92110	F	11	6e	Snapchat	20h_21h	7h_8h	10	23h_24h	12h_13h	12	10	1	9	Travailler	Je_lis_un_livre_un_journal_ou_une_BD	1	2	0	0	0	0	1	1	1	1	0			0	0
92110	F	11	6e	Snapchat	22h_23h	7h_8h	9	24h_1h	11h_12h	10	7	8	5	Regarder_la_tele	Je_regarde_des_videos	0	2	0	0	0	0	0	0	0	2	0			5	0
92110	F	11	6e	Snapchat	21h_22h	6h_7h	7	Plus_tard_que_3h_du_matin	10h_11h	11	6	2	10	Jouer_console_ordi_ou_discuter_sur_internet_en_utilisant_un_ordinateur_ou_une_tablette	Je_regarde_des_videos	0	2	0	0	0	1	1	1	1	2	0			4	0
92110	F	11	6e	Snapchat	23h_24h	7h_8h	7	1h_2h	12h_13h	10	10	6	5	Jouer_ou_discuter_en_utilisant_son_telephone_mobile	Je_regarde_des_videos	0	2	0	0	0	1	0	1	1	2	0			2	0
92110	F	11	6e	Snapchat	1h_2h	6h_7h	6	Plus_tard_que_3h_du_matin	12h_13h	13	8	5	1	Jouer_console_ordi_ou_discuter_sur_internet_en_utilisant_un_ordinateur_ou_une_tablette	Je_suis_sur_les_reseaux_sociaux	1	2	1	1	0	1	1	1	1	3	1	1	1	5	1
92110	F	11	6e	Snapchat	22h_23h	6h_7h	10	2h_3h	11h_12h	13	10	1	8	Jouer_ou_discuter_en_utilisant_son_telephone_mobile	Je_suis_sur_les_reseaux_sociaux	0	2	0	0	0	1	0	1	1	3	1	0	0	5	1
92110	F	11	6e	Snapchat	20h_21h	7h_8h	9	23h_24h	9h_10h	10	8	1	5	Travailler	Jecoute_de_la_musique_ou_la_radio	1	2	0	0	0	0	0	0	1	2	0			0	0
92110	F	10	6e	Snapchat	1h_2h	6h_7h	6	Plus_tard_que_3h_du_matin	12h_13h	10	10	2	2	Jouer_ou_discuter_en_utilisant_son_telephone_mobile	Jenvoie_des_SMS_ou_jutilise_une_messagerie_instantanee_iMessage_Whatsapp_sur_telephone_mobile	1	2	1	1	0	1	1	1	1	3	1	0	1	5	1
92110	M	12	6e	Snapchat	21h_22h	6h_7h	8	23h_24h	9h_10h	11	5	7	1	Activite_en_famille_parents_freres_et_sœurs:_discussion_jeu_films	Aucune_jattends_de_mendormir	1	1	0	0	0	1	0	1	1	0	1	1	1	0	1
92110	F	11	6e	Snapchat	21h_22h	6h_7h	9	2h_3h	10h_11h	11	8	1	1	Ecouter_de_la_musique	Aucune_jattends_de_mendormir	1	2	0	0	0	0	0	0	1	0	0			0	0
92110	M	12	6e	Snapchat	21h_22h	6h_7h	8	1h_2h	9h_10h	10	10	1	1	Jouer_console_ordi_ou_discuter_sur_internet_en_utilisant_un_ordinateur_ou_une_tablette	Aucune_jattends_de_mendormir	0	2	0	0	0	0	0	0	1	0	1	0	0	5	1
92110	M	12	6e	Snapchat	21h_22h	6h_7h	8	24h_1h	10h_11h	11	8	10	7	Jouer_console_ordi_ou_discuter_sur_internet_en_utilisant_un_ordinateur_ou_une_tablette	Aucune_jattends_de_mendormir	1	2	0	0	0	0	0	0	1	0	0			5	0
92110	M	12	6e	Snapchat	20h_21h	7h_8h	10	22h_23h	9h_10h	11	10	1	1	Jouer_console_ordi_ou_discuter_sur_internet_en_utilisant_un_ordinateur_ou_une_tablette	Aucune_jattends_de_mendormir	0	2	0	0	0	0	0	0	1	0	0			5	0
92110	M	11	6e	Snapchat	21h_22h	7h_8h	10	24h_1h	11h_12h	7	6	3	3	Regarder_la_tele	Aucune_jattends_de_mendormir	1	2	1	0	0	0	1	1	1	0	0			4	0
92110	M	12	6e	Snapchat	21h_22h	6h_7h	9	23h_24h	8h_9h	11	5	2	10	Jouer_console_ordi_ou_discuter_sur_internet_en_utilisant_un_ordinateur_ou_une_tablette	Je_joue_sur_telephone_tablette_ordi_console	1	1	0	0	0	1	1	1	1	3	0			4	0
92110	F	11	6e	Snapchat	22h_23h	6h_7h	8	1h_2h	10h_11h	18	6	2	8	Autre_Nintendo_3ds	Je_joue_sur_telephone_tablette_ordi_console	0	2	0	0	0	0	0	0	1	3	0			4	0
92110	M	12	6e	Snapchat	20h_21h	6h_7h	9	Plus_tard_que_3h_du_matin	Plus_tard_que_14h	18	1	7	7	Jouer_ou_discuter_en_utilisant_son_telephone_mobile	Je_joue_sur_telephone_tablette_ordi_console	1	1	1	0	1	1	1	1	1	3	1	1	0	5	1
92110	F	12	6e	Snapchat	21h_22h	6h_7h	8	22h_23h	7h_8h	9	5	4	9	Lire_un_livre_un_journal_ou_une_BD	Je_lis_un_livre_un_journal_ou_une_BD	1	1	0	0	0	0	0	0	1	1	0			0	0
92110	F	11	6e	Snapchat	22h_23h	7h_8h	11	2h_3h	12h_13h	9	2	9	7	Regarder_la_tele	Je_lis_un_livre_un_journal_ou_une_BD	0	1	0	1	1	1	0	1	1	1	1	0	1	4	1
92110	F	12	6e	Snapchat	20h_21h	6h_7h	10	23h_24h	11h_12h	9	8	1	5	Regarder_la_tele	Je_lis_un_livre_un_journal_ou_une_BD	1	2	0	0	0	0	0	0	1	1	0			2	0
92110	M	12	6e	Snapchat	21h_22h	6h_7h	9	22h_23h	10h_11h	11	7	2	1	Regarder_la_tele	Je_regarde_des_videos	1	2	0	0	0	0	0	0	1	2	0			3	0
92110	M	12	6e	Snapchat	21h_22h	7h_8h	9	23h_24h	11h_12h	12	4	9	9	Travailler	Je_regarde_des_videos	1	1	0	0	0	0	0	0	1	2	0			0	0
92110	M	12	6e	Snapchat	21h_22h	7h_8h	8	23h_24h	11h_12h	12	6	3	2	Travailler	Je_regarde_des_videos	1	2	0	0	0	0	0	0	1	2	1			0
92110	F	12	6e	Snapchat	21h_22h	7h_8h	10	Plus_tard_que_3h_du_matin	13h_14h	2	1	10	5	Ecouter_de_la_musique	Je_suis_sur_les_reseaux_sociaux	0	1	0	0	0	1	0	1	1	3	1	0		0	1
92110	F	11	6e	Snapchat	22h_23h	6h_7h	8	23h_24h	9h_10h	11	10	3	5	Jouer_ou_discuter_en_utilisant_son_telephone_mobile	Jenvoie_des_SMS_ou_jutilise_une_messagerie_instantanee_iMessage_Whatsapp_sur_telephone_mobile	1	2	0	0	0	0	0	0	1	3	1	0	0	2	1
92110	F	11	6e	Snapchat	21h_22h	7h_8h	8	1h_2h	10h_11h	9	6	5	3	Activite_en_famille_parents_freres_et_sœurs:_discussion_jeu_films	Aucune_jattends_de_mendormir	0	2	0	1	0	0	0	0	0	0	0			0	0
92110	F	12	6e	Snapchat	20h_21h	7h_8h	10	24h_1h	9h_10h	11	5	1	5	Ecouter_de_la_musique	Aucune_jattends_de_mendormir	0	1	1	0	0	0	0	0	1	0	0			0	0
92110	M	12	6e	Snapchat	22h_23h	7h_8h	9	24h_1h	11h_12h	10	8	4	6	Jouer_console_ordi_ou_discuter_sur_internet_en_utilisant_un_ordinateur_ou_une_tablette	Aucune_jattends_de_mendormir	1	2	0	0	0	0	1	1	1	0	0			5	0
92110	M	12	6e	Snapchat	21h_22h	7h_8h	9	24h_1h	11h_12h	11	8	7	7	Jouer_console_ordi_ou_discuter_sur_internet_en_utilisant_un_ordinateur_ou_une_tablette	Aucune_jattends_de_mendormir	1	2	1	0	1	1	1	1	1	0	0			4	0
92110	M	11	6e	Snapchat	21h_22h	7h_8h	3	24h_1h	9h_10h	3	7	6	5	Jouer_console_ordi_ou_discuter_sur_internet_en_utilisant_un_ordinateur_ou_une_tablette	Aucune_jattends_de_mendormir	0	2	0	0	0	1	0	1	1	0	1	0	0	5	1
92110	M	12	6e	Snapchat	20h_21h	7h_8h	10	Plus_tard_que_3h_du_matin	11h_12h	7	10	1	1	Lire_un_livre_un_journal_ou_une_BD	Aucune_jattends_de_mendormir	1	2	0	0	0	1	0	1	1	0	0			0	0
92110	F	11	6e	Snapchat	20h_21h	6h_7h	11	23h_24h	11h_12h	12	9	6	1	Regarder_la_tele	Aucune_jattends_de_mendormir	1	2	0	1	0	0	0	0	1	0	0			2	0
92110	F	12	6e	Snapchat	22h_23h	7h_8h	9	24h_1h	12h_13h	13	7	9	10	Jouer_console_ordi_ou_discuter_sur_internet_en_utilisant_un_ordinateur_ou_une_tablette	Aucune_jattends_de_mendormir	1	2	0	0	0	0	0	0	1	0	0			4	0
92110	F	11	6e	Snapchat	22h_23h	7h_8h	7	1h_2h	11h_12h	10	6	8	9	Jouer_ou_discuter_en_utilisant_son_telephone_mobile	Aucune_jattends_de_mendormir	0	2	0	1	1	0	1	1	1	0	0			5	0
92110	F	11	6e	Snapchat	20h_21h	6h_7h	9	23h_24h	8h_9h	12	4	2	4	Regarder_la_tele	Aucune_jattends_de_mendormir	0	1	1	1	0	0	1	1	1	0	1	0	0	3	1
92110	M	11	6e	Snapchat	22h_23h	7h_8h	9	Plus_tard_que_3h_du_matin	9h_10h	6	10	1	9	reseaux_sociaux	Aucune_jattends_de_mendormir	1	2	0	0	0	0	1	1	1	0	0			4	0
92110	F	11	6e	Snapchat	20h_21h	6h_7h	10	23h_24h	9h_10h	13	10	1	4	Ecouter_de_la_musique	Je_lis_un_livre_un_journal_ou_une_BD	1	2	0	0	0	0	1	1	1	1	0			0	0
92110	M	11	6e	Snapchat	22h_23h	6h_7h	9	1h_2h	11h_12h	10	7	3	3	Regarder_la_tele	Je_lis_un_livre_un_journal_ou_une_BD	1	2	0	1	0	0	0	0	1	1	0			4	0
92110	M	11	6e	Snapchat	20h_21h	8h_9h	10	22h_23h	9h_10h	12	10	2	5	Lire_un_livre_un_journal_ou_une_BD	Je_lis_un_livre_un_journal_ou_une_BD	1	2	0	0	0	1	0	1	1	1	0			0	0
92110	F	11	6e	Snapchat	21h_22h	7h_8h	9	22h_23h	9h_10h	10	6	5	3	Activite_en_famille_parents_freres_et_sœurs:_discussion_jeu_films	Je_regarde_des_videos	1	2	0	0	0	0	0	0	1	2	0			0	0
92110	F	11	6e	Snapchat	21h_22h	7h_8h	7	24h_1h	11h_12h	13	9	1	7	Jouer_ou_discuter_en_utilisant_son_telephone_mobile	Je_regarde_des_videos	1	2	1	1	1	0	0	0	1	2	0			5	0
92110	F	11	6e	Snapchat	21h_22h	6h_7h	8	22h_23h	10h_11h	11	6	1	7	Lire_un_livre_un_journal_ou_une_BD	Je_regarde_des_videos	1	2	0	1	1	0	0	0	1	2	0			0	0
92110	F	12	6e	Snapchat	22h_23h	7h_8h	8	Plus_tard_que_3h_du_matin	12h_13h	11	9	8	8	Jouer_ou_discuter_en_utilisant_son_telephone_mobile	Je_regarde_des_videos	1	2	0	0	0	1	0	1	1	2	0			3	0
92110	F	11	6e	Snapchat	21h_22h	6h_7h	4	24h_1h	13h_14h	2	3	5	3	Travailler	Je_regarde_des_videos	0	1	0	0	0	0	0	0	1	2	1	0	1	0	1
92110	M	11	6e	Snapchat	20h_21h	7h_8h	7	24h_1h	9h_10h	5	7	3	3	Jouer_console_ordi_ou_discuter_sur_internet_en_utilisant_un_ordinateur_ou_une_tablette	Je_regarde_la_tele	1	2	0	1	0	1	1	1	1	2	1	1	0	4	1
92110	F	11	6e	Snapchat	21h_22h	9h_10h	10	1h_2h	12h_13h	10	10	1	2	Regarder_la_tele	Je_regarde_la_tele	1	2	0	0	0	1	0	1	1	2	1			4	1
92110	F	12	6e	Snapchat	21h_22h	6h_7h	9	22h_23h	8h_9h	7	6	4	4	Regarder_la_tele	Je_regarde_la_tele	0	2	0	0	0	0	1	1	1	2	0			1	0
92110	F	11	6e	Snapchat	21h_22h	6h_7h	7	Plus_tard_que_3h_du_matin	11h_12h	2	6	10	10	Jouer_console_ordi_ou_discuter_sur_internet_en_utilisant_un_ordinateur_ou_une_tablette	Je_suis_sur_les_reseaux_sociaux	0	2	0	0	0	0	0	0	1	3	1	0	0	5	1
92110	F	11	6e	Snapchat	21h_22h	7h_8h	9	24h_1h	10h_11h	10	10	6	1	Jouer_console_ordi_ou_discuter_sur_internet_en_utilisant_un_ordinateur_ou_une_tablette	Je_suis_sur_les_reseaux_sociaux	0	2	1	0	0	1	0	1	1	3	0			4	0
92110	F	12	6e	Snapchat	21h_22h	7h_8h	8	23h_24h	9h_10h	10	5	1	5	Jouer_ou_discuter_en_utilisant_son_telephone_mobile	Je_suis_sur_les_reseaux_sociaux	0	1	0	0	0	1	0	1	1	3	1	0	0	4	1
92110	F	11	6e	Snapchat	21h_22h	7h_8h	13	23h_24h	10h_11h	14	7	5	1	Lire_un_livre_un_journal_ou_une_BD	Je_suis_sur_les_reseaux_sociaux	1	2	0	0	0	0	0	0	1	3	0			0	0
92110	F	11	6e	Snapchat	21h_22h	7h_8h	10	23h_24h	11h_12h	11	9	2	10	Ecouter_de_la_musique	Jecoute_de_la_musique_ou_la_radio	1	2	0	0	0	0	1	1	1	2	1	0	0	0	1
92110	F	11	6e	Snapchat	21h_22h	6h_7h	8	23h_24h	11h_12h	12	7	7	2	Autre_je_vais_un_peut_sur_mon_portable_et_ensuite_je_revise	Jecoute_de_la_musique_ou_la_radio	1	2	0	0	0	0	0	0	1	2	0			2	0
92110	F	11	6e	Snapchat	23h_24h	7h_8h	8	2h_3h	11h_12h	10	4	2	4	Regarder_la_tele	Jecoute_de_la_musique_ou_la_radio	0	1	0	0	0	1	0	1	1	2	1	1	1	3	1
92110	F	11	6e	Snapchat	21h_22h	7h_8h	11	24h_1h	11h_12h	12	9	3	2	Regarder_la_tele	Jecoute_de_la_musique_ou_la_radio	1	2	0	0	0	1	1	1	1	2	0			3	0
92110	M	11	6e	Snapchat	23h_24h	7h_8h	9	1h_2h	11h_12h	12	9	7	7	Travailler	Jecoute_de_la_musique_ou_la_radio	1	2	0	1	1	1	1	1	1	2	1	0		0	1
92110	M	11	6e	Snapchat	23h_24h	7h_8h	9	1h_2h	11h_12h	12	9	7	7	Travailler	Jecoute_de_la_musique_ou_la_radio	1	2	0	1	1	1	1	1	1	2	1	0		0	1
92110	M	11	6e	Snapchat	23h_24h	7h_8h	9	1h_2h	11h_12h	12	9	7	7	Travailler	Jecoute_de_la_musique_ou_la_radio	1	2	0	1	1	1	1	1	1	2	1	0		0	1
92110	M	11	6e	Snapchat	21h_22h	7h_8h	8	Plus_tard_que_3h_du_matin	Plus_tard_que_14h	13	1	10	5	Travailler	Jecoute_de_la_musique_ou_la_radio	0	1	0	0	0	0	1	1	1	2	1	1	0	0	1
92110	F	11	6e	Snapchat	21h_22h	7h_8h	11	23h_24h	10h_11h	11	8	1	1	Lire_un_livre_un_journal_ou_une_BD	Jenvoie_des_SMS_ou_jutilise_une_messagerie_instantanee_iMessage_Whatsapp_sur_telephone_mobile	1	2	0	0	0	0	0	0	1	3	0			0	0
92110	F	11	6e	Snapchat	21h_22h	7h_8h	10	2h_3h	11h_12h	11	9	1	3	Regarder_la_tele	Jenvoie_des_SMS_ou_jutilise_une_messagerie_instantanee_iMessage_Whatsapp_sur_telephone_mobile	1	2	0	1	0	1	0	1	1	3	0			3	0
92110	F	12	5e	Snapchat	Plus_tard_que_2h_du_matin	6h_7h	3	Plus_tard_que_3h_du_matin	12h_13h	9	1	7	4	Jouer_ou_discuter_en_utilisant_son_telephone_mobile	Jenvoie_des_SMS_ou_jutilise_une_messagerie_instantanee_iMessage_Whatsapp_sur_telephone_mobile	0	1	1	1	1	0	0	0	1	3	1	1	0	5	1
92110	M	11	6e	Twitter	21h_22h	7h_8h	9	1h_2h	12h_13h	9	6	6	5	Jouer_console_ordi_ou_discuter_sur_internet_en_utilisant_un_ordinateur_ou_une_tablette	Aucune_jattends_de_mendormir	0	2	0	0	0	1	0	1	1	0	1	1	1	5	1
92110	M	11	6e	Twitter	21h_22h	7h_8h	7	Plus_tard_que_3h_du_matin	Plus_tard_que_14h	14	1	8	7	Jouer_console_ordi_ou_discuter_sur_internet_en_utilisant_un_ordinateur_ou_une_tablette	Je_joue_sur_telephone_tablette_ordi_console	0	1	0	1	1	1	1	1	1	3	1	1	0	5	1
92110	F	11	6e	Twitter	21h_22h	6h_7h	2	22h_23h	9h_10h	8	10	5	3	Activite_en_famille_parents_freres_et_sœurs:_discussion_jeu_films	Aucune_jattends_de_mendormir	1	2	0	0	0	1	0	1	1	0	0			0	0
92110	M	12	6e	Twitter	21h_22h	7h_8h	8	22h_23h	8h_9h	9	10	1	2	Regarder_la_tele	Aucune_jattends_de_mendormir	1	2	0	0	0	1	1	1	1	0	0			4	0
92110	M	12	6e	Twitter	21h_22h	6h_7h	6	2h_3h	Plus_tard_que_14h	4	1	1	1	Lire_un_livre_un_journal_ou_une_BD	Aucune_jattends_de_mendormir	0	1	1	0	1	1	0	1	1	0	0			0	0
92110	F	11	6e	Twitter	22h_23h	6h_7h	7	1h_2h	9h_10h	8	6	6	3	Jouer_ou_discuter_en_utilisant_son_telephone_mobile	Je_suis_sur_les_reseaux_sociaux	1	2	0	0	0	0	1	1	1	3	0			3	0
92110	M	11	6e	Twitter	21h_22h	7h_8h	9	22h_23h	9h_10h	11	10	1	2	Jouer_console_ordi_ou_discuter_sur_internet_en_utilisant_un_ordinateur_ou_une_tablette	Aucune_jattends_de_mendormir	1	2	0	1	0	0	1	1	1	0	0			2	0
92110	M	10	6e	Twitter	20h_21h	6h_7h	11	23h_24h	7h_8h	8	9	10	10	Lire_un_livre_un_journal_ou_une_BD	Aucune_jattends_de_mendormir	1	2	0	0	0	1	0	1	1	0	0			0	0
92110	M	11	6e	Twitter	24h_1h	6h_7h	5	Plus_tard_que_3h_du_matin	11h_12h	12	3	7	6	Jouer_a_Clash_Royale	Je_joue_sur_telephone_tablette_ordi_console	1	1	0	0	0	1	0	1	1	3	0			4	0
92110	M	11	6e	Twitter	22h_23h	7h_8h	6	Plus_tard_que_3h_du_matin	13h_14h	15	3	5	9	Autre_je_sors_dehors_jusqua_environs_22h	Aucune_jattends_de_mendormir	0	1	0	0	0	0	0	0	0	0	0			0	0
92110	M	12	6e	Twitter	20h_21h	7h_8h	10	22h_23h	7h_8h	10	9	1	1	Jouer_console_ordi_ou_discuter_sur_internet_en_utilisant_un_ordinateur_ou_une_tablette	Je_regarde_des_videos	1	2	0	0	0	1	0	1	1	2	0			5	0
92110	M	12	6e	Twitter	21h_22h	6h_7h	8	22h_23h	13h_14h	13	9	1	1	Activite_en_famille_parents_freres_et_sœurs:_discussion_jeu_films	Je_suis_sur_les_reseaux_sociaux	1	2	0	0	0	0	1	1	1	3	1	0	0	0	1
92110	M	11	6e	Twitter	21h_22h	6h_7h	8	24h_1h	8h_9h	8	6	4	7	Ecouter_de_la_musique	Jecoute_de_la_musique_ou_la_radio	0	2	0	0	0	0	0	0	1	2	1	0	1	0	1
92110	F	12	6e	Twitter	23h_24h	7h_8h	7	1h_2h	12h_13h	12	4	5	2	Jouer_console_ordi_ou_discuter_sur_internet_en_utilisant_un_ordinateur_ou_une_tablette	Jecoute_de_la_musique_ou_la_radio	1	1	0	0	0	0	1	1	1	2	0			2	0
92110	M	12	6e	Twitter	23h_24h	8h_9h	6	1h_2h	9h_10h	7	3	1	2	Jouer_console_ordi_ou_discuter_sur_internet_en_utilisant_un_ordinateur_ou_une_tablette	Jecoute_de_la_musique_ou_la_radio	1	1	1	0	0	0	1	1	1	2	1	0	0	5	1
92110	M	11	6e	Twitter	21h_22h	6h_7h	6	23h_24h	8h_9h	7	3	5	7	Jouer_console_ordi_ou_discuter_sur_internet_en_utilisant_un_ordinateur_ou_une_tablette	Aucune_jattends_de_mendormir	1	1	0	0	0	0	0	0	1	0	0			4	0
92110	M	12	6e	Twitter	21h_22h	6h_7h	9	24h_1h	9h_10h	10	9	1	3	Jouer_console_ordi_ou_discuter_sur_internet_en_utilisant_un_ordinateur_ou_une_tablette	Aucune_jattends_de_mendormir	1	2	0	0	0	1	1	1	1	0	1	0	0	5	1
92110	M	12	6e	Twitter	21h_22h	6h_7h	10	23h_24h	10h_11h	11	6	2	3	Jouer_console_ordi_ou_discuter_sur_internet_en_utilisant_un_ordinateur_ou_une_tablette	Aucune_jattends_de_mendormir	0	2	0	0	0	1	0	1	1	0	0			2	0
92110	M	13	5e	Twitter	21h_22h	6h_7h	10	23h_24h	10h_11h	11	5	6	3	Jouer_console_ordi_ou_discuter_sur_internet_en_utilisant_un_ordinateur_ou_une_tablette	Aucune_jattends_de_mendormir	0	1	1	1	0	1	0	1	1	0	0			2	0
92110	F	11	6e	whattsapp	21h_22h	6h_7h	10	24h_1h	9h_10h	9	10	2	1	Activite_en_famille_parents_freres_et_sœurs:_discussion_jeu_films	Aucune_jattends_de_mendormir	1	2	0	0	0	0	0	0	1	0	0			0	0
92110	F	12	6e	whattsapp	21h_22h	8h_9h	9	2h_3h	10h_11h	10	3	2	10	Jouer_console_ordi_ou_discuter_sur_internet_en_utilisant_un_ordinateur_ou_une_tablette	Je_joue_sur_telephone_tablette_ordi_console	0	1	1	1	1	1	0	1	1	3	0			3	0
92110	M	11	6e	whattsapp	21h_22h	6h_7h	8	24h_1h	8h_9h	9	3	7	1	Ecouter_de_la_musique	Jenvoie_des_SMS_ou_jutilise_une_messagerie_instantanee_iMessage_Whatsapp_sur_telephone_mobile	0	1	0	0	0	0	0	0	1	3	1	0	1	0	1
92110	F	11	6e	whattsapp	22h_23h	7h_8h	10	2h_3h	Plus_tard_que_14h	12	10	1	10	Jouer_ou_discuter_en_utilisant_son_telephone_mobile	Jenvoie_des_SMS_ou_jutilise_une_messagerie_instantanee_iMessage_Whatsapp_sur_telephone_mobile	1	2	1	0	1	0	0	0	1	3	1	1	1	5	1
92110	M	11	6e	whattsapp	20h_21h	7h_8h	10	20h_21h	8h_9h	5	9	1	1	Travailler	Aucune_jattends_de_mendormir	0	2	1	0	1	0	0	0	1	0	0			0	0
92110	M	12	6e	whattsapp	22h_23h	7h_8h	8	24h_1h	9h_10h	10	6	1	1	Lire_un_livre_un_journal_ou_une_BD	Je_lis_un_livre_un_journal_ou_une_BD	0	2	0	0	0	1	0	1	1	1	0			0	0
92110	F	12	6e	whattsapp	20h_21h	7h_8h	10	23h_24h	10h_11h	12	8	1	6	Jouer_console_ordi_ou_discuter_sur_internet_en_utilisant_un_ordinateur_ou_une_tablette	Aucune_jattends_de_mendormir	1	2	1	0	0	0	0	0	1	0	0			4	0
92110	F	12	6e	whattsapp	20h_21h	7h_8h	11	23h_24h	13h_14h	14	10	1	5	Travailler	Aucune_jattends_de_mendormir	1	2	0	0	0	1	0	1	1	0	0			0	0
92110	F	12	6e	whattsapp	1h_2h	7h_8h	7	2h_3h	11h_12h	11	9	1	8	Aller_voir_des_amis	Je_regarde_des_videos	1	2	0	1	1	0	0	0	1	2	1	1	1	0	1
92110	F	11	6e	whattsapp	20h_21h	7h_8h	11	22h_23h	8h_9h	9	10	2	1	Activite_en_famille_parents_freres_et_sœurs:_discussion_jeu_films	Jenvoie_des_SMS_ou_jutilise_une_messagerie_instantanee_iMessage_Whatsapp_sur_telephone_mobile	1	2	0	0	0	0	0	0	1	3	0			0	0
92110	F	11	6e	Youtube	20h_21h	7h_8h	11	24h_1h	9h_10h	11	9	1	1	Activite_en_famille_parents_freres_et_sœurs:_discussion_jeu_films	Aucune_jattends_de_mendormir	1	2	0	0	0	0	1	1	1	0	0			0	0
92110	F	11	6e	Youtube	20h_21h	7h_8h	10	1h_2h	10h_11h	11	5	1	1	Autre_Je_parle_avec_ma_mere_et_mes_sœurs	Aucune_jattends_de_mendormir	1	1	0	0	0	0	0	0	0	0	0			0	0
92110	F	11	6e	Youtube	21h_22h	7h_8h	8	2h_3h	10h_11h	10	3	6	7	Regarder_la_tele	Aucune_jattends_de_mendormir	1	1	0	0	0	0	0	0	1	0	0			5	0
92110	F	11	6e	Youtube	20h_21h	7h_8h	10	1h_2h	10h_11h	11	8	4	1	Autre_Je_parle_avec_ma_mere	Aucune_jattends_de_mendormir	1	2	0	1	0	0	1	1	1	0	0			0	0
92110	M	10	6e	Youtube	20h_21h	7h_8h	10	24h_1h	9h_10h	10	10	1	1	Travailler	Autre_je_joue_au_foot	1	2	0	0	0	1	0	1	1		0			0	0
92110	F	11	6e	Youtube	20h_21h	7h_8h	10	1h_2h	11h_12h	12	9	7	7	Travailler	Autre_je_lis_un_livre_ou_je_regarde_la_tablette	0	2	0	1	1	1	1	1	1	2	0			0	0
92110	M	11	6e	Youtube	21h_22h	7h_8h	10	22h_23h	9h_10h	11	9	2	8	Jouer_console_ordi_ou_discuter_sur_internet_en_utilisant_un_ordinateur_ou_une_tablette	Je_lis_un_livre_un_journal_ou_une_BD	1	2	0	1	1	0	0	0	1	1	0			2	0
92110	F	11	6e	Youtube	21h_22h	7h_8h	10	23h_24h	11h_12h	13	6	2	8	Regarder_la_tele	Je_regarde_la_tele	1	2	0	0	0	1	1	1	1	2	0			2	0
92110	M	12	6e	Youtube	21h_22h	7h_8h	9	22h_23h	10h_11h	10	9	2	1	Activite_en_famille_parents_freres_et_sœurs:_discussion_jeu_films	Aucune_jattends_de_mendormir	1	2	0	0	0	1	0	1	1	0	0			0	0
92110	M	11	6e	Youtube	21h_22h	7h_8h	9	23h_24h	10h_11h	11	7	1	1	Jouer_console_ordi_ou_discuter_sur_internet_en_utilisant_un_ordinateur_ou_une_tablette	Je_regarde_des_videos	1	2	0	0	0	1	0	1	1	2	0			5	0
92110	M	11	6e	Youtube	21h_22h	7h_8h	10	22h_23h	8h_9h	10	9	1	1	Autre_tablette	Aucune_jattends_de_mendormir	1	2	0	0	0	0	1	1	1	0	0			4	0
92110	M	11	6e	Youtube	20h_21h	7h_8h	10	23h_24h	11h_12h	12	10	5	1	Regarder_la_tele	Aucune_jattends_de_mendormir	1	2	0	0	0	0	0	0	1	0	0			5	0
92110	M	11	6e	Youtube	22h_23h	7h_8h	8	1h_2h	10h_11h	10	6	1	3	Lire_un_livre_un_journal_ou_une_BD	Je_lis_un_livre_un_journal_ou_une_BD	1	2	1	0	0	0	0	0	1	1	0			0	0
92110	M	11	6e	Youtube	21h_22h	7h_8h	9	23h_24h	11h_12h	11	10	1	3	Travailler	Je_lis_un_livre_un_journal_ou_une_BD	1	2	0	1	0	1	0	1	1	1	0			0	0
92110	M	11	6e	Youtube	21h_22h	6h_7h	8	1h_2h	7h_8h	6	7	2	2	Jouer_console_ordi_ou_discuter_sur_internet_en_utilisant_un_ordinateur_ou_une_tablette	Je_regarde_des_videos	1	2	0	1	0	1	0	1	1	2	1	1	0	5	1
92110	M	12	6e	Youtube	20h_21h	7h_8h	7	21h_22h	12h_13h	8	2	2	6	Jouer_console_ordi_ou_discuter_sur_internet_en_utilisant_un_ordinateur_ou_une_tablette	Je_suis_sur_les_reseaux_sociaux	0	1	0	0	0	1	1	1	1	3	1	1	0	5	1
92110	F	12	6e	Youtube	20h_21h	6h_7h	10	2h_3h	11h_12h	12	10	10	1	Regarder_la_tele	Jecoute_de_la_musique_ou_la_radio	0	2	0	0	0	0	0	0	1	2	1	1	1	5	1
92110	M	12	6e	Youtube	21h_22h	6h_7h	5	1h_2h	11h_12h	9	4	1	1	Lire_un_livre_un_journal_ou_une_BD	Je_suis_sur_les_reseaux_sociaux	1	1	0	0	0	0	1	1	1	3	1	1	0	0	1
92110	M	11	6e	Youtube	23h_24h	7h_8h	6	2h_3h	9h_10h	10	1	10	2	Regarder_la_tele	Autre_je_dessin	0	1	0	0	0	0	0	0	0	1	0			5	0
92110	M	11	6e	Youtube	21h_22h	7h_8h	7	22h_23h	11h_12h	13	1	4	1	Jouer_console_ordi_ou_discuter_sur_internet_en_utilisant_un_ordinateur_ou_une_tablette	Je_joue_sur_telephone_tablette_ordi_console	0	1	1	0	1	1	0	1	1	3	1	1	0	5	1
92110	F	11	6e	Youtube	22h_23h	7h_8h	9	23h_24h	6h_7h	6	8	1	1	Lire_un_livre_un_journal_ou_une_BD	Je_lis_un_livre_un_journal_ou_une_BD	1	2	1	0	0	1	0	1	1	1	0			0	0
92110	M	11	6e	Youtube	22h_23h	6h_7h	7	Plus_tard_que_3h_du_matin	10h_11h	3	10	8	5	Autre_Branler	Je_joue_sur_telephone_tablette_ordi_console	1	2	0	1	1	1	1	1	1	3	1			0
92110	F	11	6e	Youtube	21h_22h	6h_7h	10	23h_24h	9h_10h	9	6	2	1	Jouer_ou_discuter_en_utilisant_son_telephone_mobile	Je_regarde_des_videos	1	2	0	0	0	0	0	0	1	2	0			2	0
92110	M	11	6e	Youtube	22h_23h	7h_8h	8	2h_3h	12h_13h	11	2	7	1	Activite_en_famille_parents_freres_et_sœurs:_discussion_jeu_films	Jecoute_de_la_musique_ou_la_radio	0	1	1	0	1	0	1	1	1	2	0			0	0
92110	M	12	6e	Youtube	20h_21h	7h_8h	8	2h_3h	8h_9h	6	8	2	7	Activite_en_famille_parents_freres_et_sœurs:_discussion_jeu_films	Aucune_jattends_de_mendormir	1	2	0	0	0	1	0	1	1	0	0			0	0
92110	F	12	6e	Youtube	20h_21h	7h_8h	10	23h_24h	9h_10h	8	7	1	1	Regarder_la_tele	Aucune_jattends_de_mendormir	0	2	0	0	0	1	0	1	1	0	0			4	0
92110	M	11	6e	Youtube	21h_22h	7h_8h	10	22h_23h	9h_10h	12	8	6	1	Lire_un_livre_un_journal_ou_une_BD	Je_lis_un_livre_un_journal_ou_une_BD	0	2	1	0	0	0	0	0	1	1	0			0	0
92110	M	11	6e	Youtube	21h_22h	6h_7h	9	22h_23h	9h_10h	13	4	6	3	Regarder_la_tele	Je_regarde_la_tele	0	1	0	0	0	0	0	0	1	2	0			4	0
92110	M	11	6e	Youtube	21h_22h	7h_8h	8	23h_24h	9h_10h	11	8	1	3	Jouer_ou_discuter_en_utilisant_son_telephone_mobile	Autre_je_fais_des_devinnete_avec_mon_frere	1	2	0	1	0	1	0	1	1	1	1	0	0	3	1
92110	F	10	6e	Youtube	20h_21h	7h_8h	12	22h_23h	9h_10h	9	9	2	1	Autre_parler_avec_ma_soeur	Autre_je_parle_avec_ma_soeur	1	2	0	1	0	1	0	1	1	1	0			0	0
92110	F	12	6e	Youtube	22h_23h	7h_8h	10	22h_23h	10h_11h	8	3	6	6	Jouer_console_ordi_ou_discuter_sur_internet_en_utilisant_un_ordinateur_ou_une_tablette	Je_regarde_des_videos	0	1	1	0	1	0	0	0	1	2	0			4	0
92110	M	12	6e	Youtube	20h_21h	7h_8h	11	23h_24h	10h_11h	11	8	1	1	Lire_un_livre_un_journal_ou_une_BD	Aucune_jattends_de_mendormir	1	2	0	0	0	1	0	1	1	0	0			0	0
92110	F	11	6e	Youtube	20h_21h	7h_8h	10	22h_23h	9h_10h	11	6	1	1	Regarder_la_tele	Aucune_jattends_de_mendormir	1	2	0	0	0	1	0	1	1	0	0			3	0
92110	M	11	6e	Youtube	20h_21h	6h_7h	8	22h_23h	6h_7h	7	5	1	1	Travailler	Aucune_jattends_de_mendormir	1	1	0	0	0	0	0	0	0	0	0			0	0
92110	M	11	6e	Youtube	21h_22h	6h_7h	9	24h_1h	6h_7h	6	10	2	1	Regarder_la_tele	Jecoute_de_la_musique_ou_la_radio	1	2	0	0	0	0	0	0	1	2	1	1	0	5	1
92110	F	11	6e	Youtube	21h_22h	7h_8h	9	22h_23h	9h_10h	11	8	1	1	Activite_en_famille_parents_freres_et_sœurs:_discussion_jeu_films	Aucune_jattends_de_mendormir	1	2	0	0	0	1	0	1	1	0	0			0	0
92110	M	12	6e	Youtube	23h_24h	7h_8h	8	1h_2h	11h_12h	10	8	4	1	Jouer_console_ordi_ou_discuter_sur_internet_en_utilisant_un_ordinateur_ou_une_tablette	Aucune_jattends_de_mendormir	1	2	0	0	0	1	1	1	1	0	0			5	0
92110	F	11	6e	Youtube	1h_2h	7h_8h	8	1h_2h	6h_7h	5	7	8	10	Jouer_console_ordi_ou_discuter_sur_internet_en_utilisant_un_ordinateur_ou_une_tablette	Autre_smsvideosreseaux_sociauxbdmusiqueradio	0	2	0	0	0	0	0	0	1	3	1	0	0	5	1
92110	F	11	6e	Youtube	21h_22h	7h_8h	9	22h_23h	10h_11h	11	8	1	1	Lire_un_livre_un_journal_ou_une_BD	Je_lis_un_livre_un_journal_ou_une_BD	1	2	0	0	0	0	0	0	0	1	0			0	0
92110	M	11	6e	Youtube	Plus_tard_que_2h_du_matin	10h_11h	2	Plus_tard_que_3h_du_matin	Plus_tard_que_14h	2	1	1	1	Activite_en_famille_parents_freres_et_sœurs:_discussion_jeu_films	Je_regarde_des_videos	1	1	1	1	0	1	1	1	1	2	1	1	1	0	1
92110	M	12	6e	Youtube	24h_1h	6h_7h	9	2h_3h	9h_10h	13	1	1	4	Autre_joue_sur_mon_tel	Je_regarde_des_videos	1	1	1	0	1	1	1	1	1	2	1	0	0	5	1
92110	F	11	6e	Youtube	21h_22h	6h_7h	12	1h_2h	12h_13h	12	2	8	8	Jouer_console_ordi_ou_discuter_sur_internet_en_utilisant_un_ordinateur_ou_une_tablette	Je_regarde_des_videos	0	1	0	1	1	0	1	1	1	2	1	1	0	4	1
92110	M	13	6e	Youtube	21h_22h	7h_8h	12	21h_22h	8h_9h	13	7	1	9	Jouer_ou_discuter_en_utilisant_son_telephone_mobile	Je_regarde_des_videos	1	2	1	1	1	1	0	1	1	2	1	1	0	4	1
92110	M	11	6e	Youtube	22h_23h	7h_8h	10	24h_1h	10h_11h	10	7	1	3	Lire_un_livre_un_journal_ou_une_BD	Je_regarde_des_videos	1	2	0	0	0	1	1	1	1	2	0			0	0
92110	M	11	6e	Youtube	21h_22h	6h_7h	9	22h_23h	8h_9h	10	10	5	6	Regarder_la_tele	Jecoute_de_la_musique_ou_la_radio	1	2	0	0	0	1	0	1	1	2	0			4	0
92110	M	13	6e	Youtube	21h_22h	7h_8h	10	Plus_tard_que_3h_du_matin	11h_12h	8	1	1	10	Regarder_la_tele	Je_regarde_des_videos	0	1	0	0	0	0	0	0	0	2	1	0	0	5	1
92110	M	11	6e		21h_22h	6h_7h	8	24h_1h	6h_7h	7	3	7	9	Jouer_console_ordi_ou_discuter_sur_internet_en_utilisant_un_ordinateur_ou_une_tablette	Je_joue_sur_telephone_tablette_ordi_console	0	1	1	1	1	1	0	1	1	3	0			5	0
93140	M	16	3e	Aucun	20h_21h	7h_8h	7	22h_23h	11h_12h	10	4	7	3	Ecouter_de_la_musique	Je_regarde_des_videos	0	1	0	1	1	0	0	0	0	2	1	1	0	0	1
93190	M	11	5e	Aucun	21h_22h	6h_7h	10	22h_23h	9h_10h	11	8	2	8	Lire_un_livre_un_journal_ou_une_BD	Aucune_jattends_de_mendormir	0	2	0	0	0	1	0	1	1	0	0			0	0
93190	M	12	6e	Aucun	20h_21h	6h_7h	2	20h_21h	6h_7h	2	1	1	1		Aucune_jattends_de_mendormir	0	1	1	1	1	0	0	0	0	0	0			0	0
93190	M	14	6e	Autre_EdMODOLO	Plus_tard_que_2h_du_matin	10h_11h	18	Plus_tard_que_3h_du_matin	Plus_tard_que_14h	18	1	1	10	Activite_en_famille_parents_freres_et_sœurs:_discussion_jeu_films	Je_joue_sur_telephone_tablette_ordi_console	0	1	1	1	1	0	0	0	0	3	1	1	1	0	1
93700	F	14	4e	Aucun	20h_21h	7h_8h	2	20h_21h	10h_11h	3	10	4	5	Activite_en_famille_parents_freres_et_sœurs:_discussion_jeu_films	Aucune_jattends_de_mendormir	0	2	0	1	0	1	0	1	1	0	0			0	0
93700	F	12	4e	Aucun	20h_21h	6h_7h	11	21h_22h	7h_8h	12	8	1	1	Activite_en_famille_parents_freres_et_sœurs:_discussion_jeu_films	Je_lis_un_livre_un_journal_ou_une_BD	1	2	0	0	0	0	0	0	0	1	0			0	0
93700	M	14	4e	Aucun	21h_22h	6h_7h	9	21h_22h	7h_8h	9	10	1	1	Lire_un_livre_un_journal_ou_une_BD	Je_lis_un_livre_un_journal_ou_une_BD	1	2	0	0	0	0	0	0	1	1	0			0	0
93700	M	14	4e	Aucun	22h_23h	7h_8h	10	23h_24h	9h_10h	9	3	6	1	Jouer_console_ordi_ou_discuter_sur_internet_en_utilisant_un_ordinateur_ou_une_tablette	Je_regarde_des_videos	0	1	1	1	1	0	0	0	0	2	0			3	0
93700	M	14	4e	Aucun	21h_22h	6h_7h	10	23h_24h	9h_10h	10	3	3	1	Jouer_console_ordi_ou_discuter_sur_internet_en_utilisant_un_ordinateur_ou_une_tablette	Je_regarde_des_videos	0	1	1	1	1	0	0	0	0	2	0			3	0
93700	M	13	4e	Aucun	23h_24h	7h_8h	7	1h_2h	10h_11h	10	8	1	1	Regarder_la_tele	Jecoute_de_la_musique_ou_la_radio	0	2	0	0	0	1	0	1	1	2	1	0	0	3	1
93700	M	13	4e	Aucun	21h_22h	6h_7h	8	1h_2h	9h_10h	10	8	1	3	Jouer_console_ordi_ou_discuter_sur_internet_en_utilisant_un_ordinateur_ou_une_tablette	Je_regarde_des_videos	0	2	0	0	0	1	0	1	1	2	0			4	0
93700	M	14	4e	Aucun	22h_23h	6h_7h	11	22h_23h	9h_10h	11	10	1	1	Regarder_la_tele	Jecoute_de_la_musique_ou_la_radio	1	2	0	0	0	0	1	1	1	2	0			4	0
93700	M	14	4e	Aucun	21h_22h	7h_8h	11	21h_22h	10h_11h	12	7	5	3	Regarder_la_tele	Aucune_jattends_de_mendormir	1	2	0	0	0	1	0	1	1	0	0			5	0
93700	F	13	4e	Aucun	21h_22h	7h_8h	10	24h_1h	12h_13h	12	10	9	10	Regarder_la_tele	Autre_rien	1	2	0	0	0	0	0	0	0	0	0			3	0
93700	M	11	6e	Aucun	20h_21h	6h_7h	10	21h_22h	9h_10h	11	9	2	2	Activite_en_famille_parents_freres_et_sœurs:_discussion_jeu_films	Aucune_jattends_de_mendormir	1	2	0	0	0	0	0	0	0	0	0			0	0
93700	M	13	4e	Aucun	21h_22h	6h_7h	9	23h_24h	8h_9h	6	5	2	1	Jouer_a_la_console	Aucune_jattends_de_mendormir	1	1	0	0	0	0	1	1	1	0	0			5	0
93700	F	13	4e	Aucun	21h_22h	7h_8h	8	22h_23h	10h_11h	12	8	3	5	Regarder_la_tele	Aucune_jattends_de_mendormir	1	2	0	0	0	0	0	0	0	0	0			3	0
93700	M	13	4e	Aucun	21h_22h	6h_7h	7	22h_23h	7h_8h	8	5	10	1	Regarder_la_tele	Aucune_jattends_de_mendormir	1	1	0	1	1	0	0	0	1	0	1	1	1	4	1
93700	F	13	4e	Aucun	22h_23h	7h_8h	9	24h_1h	10h_11h	10	8	3	1	Regarder_la_tele	Je_suis_sur_les_reseaux_sociaux	1	2	0	0	0	0	0	0	0	3	1	0	1	1	1
93700	M	12	4e	Aucun	21h_22h	6h_7h	8	22h_23h	9h_10h	11	8	1	3	Jouer_console_ordi_ou_discuter_sur_internet_en_utilisant_un_ordinateur_ou_une_tablette	Jecoute_de_la_musique_ou_la_radio	1	2	0	0	0	1	1	1	1	2	0			5	0
93700	M	15	4e	Autre_gum_gum_streaming	Plus_tard_que_2h_du_matin	10h_11h	4	Plus_tard_que_3h_du_matin	Plus_tard_que_14h	18	10	1	1	Jouer_console_ordi_ou_discuter_sur_internet_en_utilisant_un_ordinateur_ou_une_tablette	Je_joue_sur_telephone_tablette_ordi_console	1	2	1	1	0	1	1	1	1	3	1	0	0	5	1
93700	M	13	4e	Autre_Skype	21h_22h	7h_8h	8	1h_2h	10h_11h	9	5	1	1	Jouer_console_ordi_ou_discuter_sur_internet_en_utilisant_un_ordinateur_ou_une_tablette	Autre_je_parle_avec_mon_frere	0	1	1	0	1	0	1	1	1	1	0			4	0
93700	M	13	4e	Autre_Skype	21h_22h	7h_8h	10	23h_24h	9h_10h	10	10	1	3	Jouer_console_ordi_ou_discuter_sur_internet_en_utilisant_un_ordinateur_ou_une_tablette	Aucune_jattends_de_mendormir	1	2	0	0	0	0	0	0	1	0	0			3	0
93700	M	13	4e	Autre_Skype	22h_23h	6h_7h	9	22h_23h	10h_11h	11	8	1	3	Travailler	Aucune_jattends_de_mendormir	1	2	0	0	0	0	0	0	0	0	0			0	0
93700	M	13	4e	Facebook	21h_22h	7h_8h	11	1h_2h	11h_12h	8	8	10	9	Regarder_la_tele	Aucune_jattends_de_mendormir	1	2	0	0	0	0	0	0	0	0	0			4	0
93700	M	14	4e	Facebook	Plus_tard_que_2h_du_matin	7h_8h	5	Plus_tard_que_3h_du_matin	11h_12h	6	7	10	1	Activite_en_famille_parents_freres_et_sœurs:_discussion_jeu_films	Aucune_jattends_de_mendormir	1	2	0	0	0	0	1	1	1	0	0			0	0
93700	M	13	4e	Facebook	22h_23h	6h_7h	7	24h_1h	10h_11h	11	6	5	7	Regarder_la_tele	Aucune_jattends_de_mendormir	0	2	0	0	0	0	0	0	1	0	0			4	0
93700	F	14	4e	Facebook	21h_22h	7h_8h	9	1h_2h	9h_10h	11	10	1	1	Activite_en_famille_parents_freres_et_sœurs:_discussion_jeu_films	Je_regarde_des_videos	1	2	0	0	0	0	1	1	1	2	1	1	1	0	1
93700	M	13	4e	Facebook	22h_23h	7h_8h	9	23h_24h	10h_11h	9	8	6	4	Regarder_la_tele	Je_regarde_des_videos	1	2	0	0	0	0	1	1	1	2	0			3	0
93700	M	13	4e	Facebook	21h_22h	7h_8h	9	1h_2h	10h_11h	10	8	1	6	Activite_en_famille_parents_freres_et_sœurs:_discussion_jeu_films	Je_regarde_des_videos	1	2	1	0	0	1	1	1	1	2	0			0	0
93700	M	12	4e	Facebook	22h_23h	8h_9h	10	22h_23h	11h_12h	8	3	5	5	Ecouter_de_la_musique	Je_suis_sur_les_reseaux_sociaux	0	1	0	0	0	1	0	1	1	3	0			0	0
93700	F	13	4e	Facebook	22h_23h	7h_8h	7	23h_24h	9h_10h	10	3	5	5	Autre_manger	Aucune_jattends_de_mendormir	0	1	0	0	0	0	0	0	0	0	0			0	0
93700	M	12	4e	Facebook	1h_2h	7h_8h	5	2h_3h	Plus_tard_que_14h	18	5	5	9	Jouer_console_ordi_ou_discuter_sur_internet_en_utilisant_un_ordinateur_ou_une_tablette	Aucune_jattends_de_mendormir	1	1	0	1	1	1	0	1	1	0	0			5	0
93700	M	13	4e	Facebook	21h_22h	7h_8h	10	2h_3h	11h_12h	12	6	5	6	Jouer_console_ordi_ou_discuter_sur_internet_en_utilisant_un_ordinateur_ou_une_tablette	Aucune_jattends_de_mendormir	1	2	0	0	0	1	1	1	1	0	0			4	0
93700	F	15	4e	Facebook	21h_22h	7h_8h	8	22h_23h	9h_10h	9	8	1	1	Travailler	Je_lis_un_livre_un_journal_ou_une_BD	1	2	0	0	0	1	0	1	1	1	0			0	0
93700	M	14	4e	Facebook	21h_22h	7h_8h	9	22h_23h	10h_11h	11	10	7	3	Jouer_ou_discuter_en_utilisant_son_telephone_mobile	Je_regarde_la_tele	1	2	0	0	0	0	0	0	1	2	1	0	0	4	1
93700	M	13	4e	Facebook	22h_23h	7h_8h	8	2h_3h	12h_13h	12	8	6	5	Regarder_la_tele	Je_suis_sur_les_reseaux_sociaux	0	2	0	0	0	0	1	1	1	3	1	1	0	4	1
93700	F	15	4e	Facebook	20h_21h	6h_7h	10	22h_23h	9h_10h	10	5	5	7	Jouer_console_ordi_ou_discuter_sur_internet_en_utilisant_un_ordinateur_ou_une_tablette	Jecoute_de_la_musique_ou_la_radio	0	1	0	0	0	0	1	1	1	2	1	0	1	5	1
93700	F	14	4e	Facebook	20h_21h	6h_7h	9	21h_22h	9h_10h	9	10	10	10	Regarder_la_tele	Jecoute_de_la_musique_ou_la_radio	1	2	0	0	0	0	0	0	0	2	0			2	0
93700	M	13	4e	Facebook	1h_2h	8h_9h	7	2h_3h	Plus_tard_que_14h	7	4	2	4	Ecouter_de_la_musique	Jecoute_de_la_musique_ou_la_radio	1	1	0	0	0	1	1	1	1	2	1	0	0	0	1
93700	M	13	4e	Google	21h_22h	8h_9h	11	22h_23h	9h_10h	11	9	1	1	Jouer_ou_discuter_en_utilisant_son_telephone_mobile	Aucune_jattends_de_mendormir	1	2	0	0	0	1	0	1	1	0	0			3	0
93700	F	13	4e	Google	21h_22h	7h_8h	10	22h_23h	9h_10h	10	10	1	1	Regarder_la_tele	Aucune_jattends_de_mendormir	1	2	0	0	0	0	0	0	0	0	0			1	0
93700	F	15	4e	Google	22h_23h	7h_8h	7	21h_22h	9h_10h	12	10	9	4	Lire_un_livre_un_journal_ou_une_BD	Je_lis_un_livre_un_journal_ou_une_BD	0	2	0	0	0	0	0	0	0	1	0			0	0
93700	F	13	4e	Google	23h_24h	7h_8h	8	24h_1h	10h_11h	11	8	3	3	Travailler	Je_lis_un_livre_un_journal_ou_une_BD	1	2	0	0	0	0	0	0	1	1	0			0	0
93700	F	14	4e	Google	21h_22h	7h_8h	9	21h_22h	9h_10h	11	9	1	1	Ecouter_de_la_musique	Je_suis_sur_les_reseaux_sociaux	1	2	0	0	0	1	0	1	1	3	0			0	0
93700	F	13	4e	Instagram	22h_23h	7h_8h	9	24h_1h	11h_12h	10	9	1	1	Activite_en_famille_parents_freres_et_sœurs:_discussion_jeu_films	Aucune_jattends_de_mendormir	1	2	0	0	0	0	0	0	0	0	0			0	0
93700	F	14	4e	Instagram	21h_22h	6h_7h	7	22h_23h	10h_11h	9	4	1	1	Lire_un_livre_un_journal_ou_une_BD	Je_lis_un_livre_un_journal_ou_une_BD	1	1	0	0	0	1	0	1	1	1	0			0	0
93700	M	12	4e	Instagram	22h_23h	7h_8h	14	24h_1h	11h_12h	16	9	8	8	Jouer_console_ordi_ou_discuter_sur_internet_en_utilisant_un_ordinateur_ou_une_tablette	Je_regarde_des_videos	1	2	0	0	0	1	1	1	1	2	0			5	0
93700	F	13	4e	Instagram	23h_24h	6h_7h	7	24h_1h	10h_11h	10	8	2	1	Regarder_la_tele	Je_suis_sur_les_reseaux_sociaux	0	2	1	0	0	0	0	0	0	3	1	0	0	4	1
93700	F	13	4e	Instagram	23h_24h	7h_8h	7	1h_2h	10h_11h	11	4	4	4	Ecouter_de_la_musique	Je_suis_sur_les_reseaux_sociaux	0	1	0	0	0	1	1	1	1	3	1	0	0	0	1
93700	F	13	4e	Instagram	20h_21h	6h_7h	10	22h_23h	9h_10h	11	10	3	1	Regarder_la_tele	Jecoute_de_la_musique_ou_la_radio	1	2	0	0	0	0	0	0	1	2	0			3	0
93700	F	14	4e	Instagram	22h_23h	6h_7h	8	24h_1h	7h_8h	11	8	1	8	Travailler	Jecoute_de_la_musique_ou_la_radio	1	2	0	0	0	1	0	1	1	2	1	0	1	0	1
93700	F	13	4e	Instagram	21h_22h	6h_7h	9	23h_24h	9h_10h	9	7	2	1	Ecouter_de_la_musique	Jecoute_de_la_musique_ou_la_radio	1	2	0	1	0	0	0	0	1	2	0			0	0
93700	M		4e	Instagram	22h_23h	6h_7h	7	1h_2h	10h_11h	10	5	6	1	Regarder_la_tele	Aucune_jattends_de_mendormir	1	1	1	0	0	1	1	1	1	0	0			3	0
93700	F	13	4e	Instagram	23h_24h	7h_8h	8	2h_3h	12h_13h	10	6	10	4	Jouer_ou_discuter_en_utilisant_son_telephone_mobile	Je_suis_sur_les_reseaux_sociaux	0	2	0	0	0	0	1	1	1	3	0			3	0
93700	M	14	4e	Instagram	21h_22h	6h_7h	8	21h_22h	8h_9h	9	10	10	10	Ecouter_de_la_musique	Jecoute_de_la_musique_ou_la_radio	1	2	0	0	0	0	0	0	0	2	1	0	0	0	1
93700	F	13	4e	Instagram	23h_24h	7h_8h	7	1h_2h	12h_13h	12	2	7	10	Regarder_la_tele	Je_suis_sur_les_reseaux_sociaux	0	1	0	0	0	0	0	0	1	3	0			4	0
93700	F	12	4e	Instagram	21h_22h	7h_8h	8	22h_23h	7h_8h	7	8	4	5	Ecouter_de_la_musique	Aucune_jattends_de_mendormir	1	2	0	0	0	1	0	1	1	0	0			0	0
93700	M	14	4e	Instagram	20h_21h	6h_7h	10	21h_22h	8h_9h	11	8	9	3	Ecouter_de_la_musique	Je_lis_un_livre_un_journal_ou_une_BD	1	2	0	0	0	0	0	0	0	1	0			0	0
93700	F	13	4e	Instagram	21h_22h	7h_8h	9	2h_3h	10h_11h	8	5	2	4	Regarder_la_tele	Je_suis_sur_les_reseaux_sociaux	0	1	0	0	0	0	0	0	1	3	1	0	0	3	1
93700	F	14	4e	Instagram	21h_22h	6h_7h	10	22h_23h	10h_11h	11	5	1	10	Ecouter_de_la_musique	Jecoute_de_la_musique_ou_la_radio	1	1	0	1	1	0	0	0	0	2	1	0	1	0	1
93700	M	14	4e	Instagram	23h_24h	10h_11h	2	Plus_tard_que_3h_du_matin	Plus_tard_que_14h	10	8	1	10	Ecouter_de_la_musique	Jecoute_de_la_musique_ou_la_radio	0	2	1	1	1	1	1	1	1	2	1	1	0	0	1
93700	M	15	4e	Instagram	21h_22h	7h_8h	7	23h_24h	9h_10h	5	6	1	1	Ecouter_de_la_musique	Jecoute_de_la_musique_ou_la_radio	0	2	0	0	0	0	0	0	1	2	1	0	1	0	1
93700	M	13	4e	Snapchat	22h_23h	7h_8h	12	1h_2h	11h_12h	12	5	2	2	Jouer_ou_discuter_en_utilisant_son_telephone_mobile	Aucune_jattends_de_mendormir	0	1	0	0	0	0	1	1	1	0	0			1	0
93700	F	14	4e	Snapchat	20h_21h	6h_7h	11	22h_23h	9h_10h	14	10	1	1	Activite_en_famille_parents_freres_et_sœurs:_discussion_jeu_films	Aucune_jattends_de_mendormir	0	2	0	0	0	0	0	0	1	0	0			0	0
93700	M	13	4e	Snapchat	24h_1h	7h_8h	7	Plus_tard_que_3h_du_matin	13h_14h	9	7	10	8	Ecouter_de_la_musique	Je_joue_sur_telephone_tablette_ordi_console	1	2	1	0	1	1	1	1	1	3	1	0	0	0	1
93700	M	13	4e	Snapchat	22h_23h	6h_7h	7	24h_1h	10h_11h	10	10	9	2	Jouer_console_ordi_ou_discuter_sur_internet_en_utilisant_un_ordinateur_ou_une_tablette	Je_joue_sur_telephone_tablette_ordi_console	1	2	0	0	0	1	1	1	1	3	0			5	0
93700	M	13	4e	Snapchat	21h_22h	9h_10h	10	22h_23h	11h_12h	10	8	10	1	Jouer_ou_discuter_en_utilisant_son_telephone_mobile	Je_regarde_des_videos	1	2	1	1	1	0	0	0	1	2	1	0	0	5	1
93700	F	14	4e	Snapchat	23h_24h	6h_7h	6	2h_3h	11h_12h	7	10	10	7	Aller_voir_des_amis	Je_regarde_des_videos	1	2	0	1	1	0	1	1	1	2	1	0	1	0	1
93700	F	13	4e	Snapchat	21h_22h	7h_8h	7	24h_1h	11h_12h	11	4	5	6	Jouer_ou_discuter_en_utilisant_son_telephone_mobile	Je_regarde_des_videos	1	1	0	0	0	0	0	0	1	2	0			2	0
93700	M	13	4e	Snapchat	22h_23h	7h_8h	7	23h_24h	10h_11h	11	8	4	1	Jouer_ou_discuter_en_utilisant_son_telephone_mobile	Je_regarde_des_videos	0	2	0	0	0	0	0	0	1	2	0			2	0
93700	M	14	4e	Snapchat	24h_1h	8h_9h	8	Plus_tard_que_3h_du_matin	12h_13h	9	6	7	5	Aller_voir_des_amis	Je_suis_sur_les_reseaux_sociaux	1	2	1	0	1	0	1	1	1	3	0			0	0
93700	F	14	4e	Snapchat	23h_24h	7h_8h	7	1h_2h	Plus_tard_que_14h	12	10	5	3	Jouer_console_ordi_ou_discuter_sur_internet_en_utilisant_un_ordinateur_ou_une_tablette	Je_suis_sur_les_reseaux_sociaux	1	2	0	0	0	1	1	1	1	3	0			4	0
93700	M	14	4e	Snapchat	24h_1h	6h_7h	7	1h_2h	12h_13h	12	6	7	3	Ecouter_de_la_musique	Jecoute_de_la_musique_ou_la_radio	0	2	0	0	0	1	1	1	1	2	0			0	0
93700	F	13	4e	Snapchat	22h_23h	7h_8h	8	2h_3h	12h_13h	12	7	5	8	Regarder_la_tele	Jecoute_de_la_musique_ou_la_radio	0	2	0	1	1	0	0	0	1	2	1	0	1	4	1
93700	F	15	4e	Snapchat	23h_24h	6h_7h	8	1h_2h	13h_14h	8	5	4	8	Jouer_ou_discuter_en_utilisant_son_telephone_mobile	Jenvoie_des_SMS_ou_jutilise_une_messagerie_instantanee_iMessage_Whatsapp_sur_telephone_mobile	0	1	0	0	0	0	0	0	1	3	1	0	0	1	1
93700	F	13	4e	Snapchat	1h_2h	7h_8h	6	Plus_tard_que_3h_du_matin	13h_14h	10	2	1	1	Regarder_la_tele	Jenvoie_des_SMS_ou_jutilise_une_messagerie_instantanee_iMessage_Whatsapp_sur_telephone_mobile	0	1	1	0	1	1	0	1	1	3	1	0	0	4	1
93700	F	13	4e	Snapchat	24h_1h	7h_8h	7	Plus_tard_que_3h_du_matin	Plus_tard_que_14h	12	1	9	10	Jouer_ou_discuter_en_utilisant_son_telephone_mobile	Je_suis_sur_les_reseaux_sociaux	0	1	0	1	1	1	0	1	1	3	0			5	0
93700	M	14	4e	Snapchat	24h_1h	6h_7h	8	2h_3h	Plus_tard_que_14h	10	8	5	7	Regarder_la_tele	Je_suis_sur_les_reseaux_sociaux	1	2	0	0	0	1	1	1	1	3	1	1	0	5	1
93700	F	13	4e	Snapchat	22h_23h	6h_7h	6	Plus_tard_que_3h_du_matin	13h_14h	13	2	8	10	Jouer_ou_discuter_en_utilisant_son_telephone_mobile	Jecoute_de_la_musique_ou_la_radio	0	1	1	1	1	0	0	0	1	2	1	1	0	5	1
93700	F	13	4e	Snapchat	21h_22h	7h_8h	10	23h_24h	11h_12h	8	9	2	1	Jouer_ou_discuter_en_utilisant_son_telephone_mobile	Aucune_jattends_de_mendormir	1	2	0	0	0	1	0	1	1	0	0			2	0
93700	F	14	4e	Snapchat	24h_1h	6h_7h	8	Plus_tard_que_3h_du_matin	10h_11h	11	5	2	1	Regarder_la_tele	Je_regarde_la_tele	1	1	1	1	0	1	0	1	1	2	0			4	0
93700	F	13	4e	Snapchat	22h_23h	7h_8h	7	1h_2h	7h_8h	6	5	3	6	Jouer_ou_discuter_en_utilisant_son_telephone_mobile	Je_suis_sur_les_reseaux_sociaux	1	1	0	1	0	0	0	0	1	3	1	0	0	5	1
93700	F	13	4e	Snapchat	23h_24h	6h_7h	6	Plus_tard_que_3h_du_matin	Plus_tard_que_14h	12	3	10	10	Ecouter_de_la_musique	Jenvoie_des_SMS_ou_jutilise_une_messagerie_instantanee_iMessage_Whatsapp_sur_telephone_mobile	0	1	1	1	1	1	1	1	1	3	1	1	1	0	1
93700	M	13	4e	Twitter	21h_22h	6h_7h	8	24h_1h	10h_11h	6	9	5	5	Jouer_console_ordi_ou_discuter_sur_internet_en_utilisant_un_ordinateur_ou_une_tablette	Je_regarde_des_videos	1	2	0	0	0	1	1	1	1	2	0			5	0
93700	M	12	4e	Twitter	22h_23h	7h_8h	9	Plus_tard_que_3h_du_matin	13h_14h	9	8	2	3	Jouer_console_ordi_ou_discuter_sur_internet_en_utilisant_un_ordinateur_ou_une_tablette	Je_regarde_des_videos	1	2	0	0	0	0	1	1	1	2	0			5	0
93700	F	13	4e	Twitter	21h_22h	7h_8h	10	23h_24h	12h_13h	13	8	7	5	Jouer_ou_discuter_en_utilisant_son_telephone_mobile	Je_regarde_des_videos	0	2	0	0	0	1	0	1	1	2	1	1	1	5	1
93700	M	13	4e	Twitter	21h_22h	7h_8h	9	24h_1h	9h_10h	9	9	1	3	Travailler	Aucune_jattends_de_mendormir	1	2	0	0	0	0	0	0	1	0	0			0	0
93700	M	80	4e	Twitter	21h_22h	10h_11h	18	Plus_tard_que_3h_du_matin	Plus_tard_que_14h	18	10	10	10	Lire_un_livre_un_journal_ou_une_BD	Je_joue_sur_telephone_tablette_ordi_console	0	2	1	1	1	0	1	1	1	3	1	1	1	0	1
93700	M	13	4e	Youtube	23h_24h	7h_8h	7	Plus_tard_que_3h_du_matin	13h_14h	11	5	10	9	Jouer_console_ordi_ou_discuter_sur_internet_en_utilisant_un_ordinateur_ou_une_tablette	Je_regarde_des_videos	0	1	1	1	1	1	1	1	1	2	1	1	0	5	1
93700	M	14	4e	Youtube	22h_23h	7h_8h	9	Plus_tard_que_3h_du_matin	12h_13h	9	5	6	4	Jouer_ou_discuter_en_utilisant_son_telephone_mobile	Aucune_jattends_de_mendormir	0	1	0	1	1	0	0	0	0	0	0			4	0
93700	F	13	4e	Youtube	22h_23h	6h_7h	8	24h_1h	11h_12h	9	8	3	1	Jouer_ou_discuter_en_utilisant_son_telephone_mobile	Je_suis_sur_les_reseaux_sociaux	1	2	0	0	0	0	0	0	1	3	0			5	0
2737270	M	34	3e	Autre_Badoo	Plus_tard_que_2h_du_matin	10h_11h	2	Plus_tard_que_3h_du_matin	Plus_tard_que_14h	2	1	10	10	Autre_Allez_sur_des_sites_bizzards	Je_joue_sur_telephone_tablette_ordi_console	0	1	1	1	1	1	1	1	1	3	1	1	0	5	1
	F		5e	Google	24h_1h	6h_7h	12	2h_3h	10h_11h	13	5	4	4	Aller_voir_des_amis	Jecoute_de_la_musique_ou_la_radio	0	1	0	0	0	0	1	1	1	2	1	1	1	0	1
94	F	16	1ere	Instagram	23h_24h	6h_7h	7	1h_2h	7h_8h	7	5	9	4	Ecouter_de_la_musique	Je_suis_sur_les_reseaux_sociaux	0	1	0	0	0	1	0	1	1	3	1	0	0	0	1
9355	M	14	2nde	whattsapp	24h_1h	7h_8h	7	Plus_tard_que_3h_du_matin	Plus_tard_que_14h	15	7	4	8	Jouer_ou_discuter_en_utilisant_son_telephone_mobile	Je_suis_sur_les_reseaux_sociaux	1	2	0	0	0	1	0	1	1	3	0			1	0
74190	M	15	2nde	Facebook	22h_23h	6h_7h	7	24h_1h	7h_8h	10	5	5	3	Regarder_la_tele	Je_joue_sur_telephone_tablette_ordi_console	0	1	0	0	0	1	0	1	1	3	0			5	0
75003	F	17	2nde	Aucun	22h_23h	6h_7h	7	23h_24h	8h_9h	9	9	2	2	Activite_en_famille_parents_freres_et_sœurs:_discussion_jeu_films	Aucune_jattends_de_mendormir	1	2	0	0	0	0	0	0	1	0	0			0	0
75003	M	17	1ere	Aucun	24h_1h	7h_8h	6	2h_3h	12h_13h	9	8	5	2	Autre_realisation_de_projets_musique_sur_ordinateur	Je_regarde_des_videos	0	2	0	1	1	1	1	1	1	2	0			3	0
75003	F	17	1ere	Aucun	21h_22h	7h_8h	8	23h_24h	11h_12h	10	6	2	9	Regarder_la_tele	Aucune_jattends_de_mendormir	1	2	1	1	1	1	1	1	1	0	1			1
75003	M	18	1ere	Aucun	23h_24h	7h_8h	8	1h_2h	11h_12h	10	7	5	1	Ecouter_de_la_musique	Jecoute_de_la_musique_ou_la_radio	0	2	0	0	0	0	1	1	1	2	0			0	0
75003	M	16	2nde	Autre_Wechat	21h_22h	7h_8h	8	24h_1h	10h_11h	10	8	3	2	Jouer_ou_discuter_en_utilisant_son_telephone_mobile	Aucune_jattends_de_mendormir	1	2	0	0	0	1	0	1	1	0	0			3	0
75003	M	17	1ere	Facebook	23h_24h	7h_8h	7	2h_3h	13h_14h	12	4	3	8	Jouer_console_ordi_ou_discuter_sur_internet_en_utilisant_un_ordinateur_ou_une_tablette	Aucune_jattends_de_mendormir	1	1	0	1	1	1	1	1	1	0	0			5	0
75003	M	17	1ere	Facebook	24h_1h	7h_8h	7	Plus_tard_que_3h_du_matin	11h_12h	7	7	2	2	Jouer_console_ordi_ou_discuter_sur_internet_en_utilisant_un_ordinateur_ou_une_tablette	Je_regarde_des_videos	1	2	0	0	0	0	1	1	1	2	0			3	0
75003	M	17	1ere	Facebook	24h_1h	7h_8h	7	2h_3h	11h_12h	8	8	1	1	Jouer_ou_discuter_en_utilisant_son_telephone_mobile	Je_regarde_la_tele	1	2	0	0	0	1	1	1	1	2	0			1	0
75003	F	16	2nde	Facebook	22h_23h	7h_8h	10	1h_2h	12h_13h	12	8	6	4	Regarder_la_tele	Je_suis_sur_les_reseaux_sociaux	0	2	0	0	0	1	1	1	1	3	0			4	0
75003	F	17	1ere	Facebook	24h_1h	6h_7h	5	2h_3h	13h_14h	9	6	5	2	Ecouter_de_la_musique	Jecoute_de_la_musique_ou_la_radio	1	2	1	0	1	0	0	0	1	2	1	0	1	0	1
75003	F	18	2nde	Facebook	24h_1h	7h_8h	6	1h_2h	9h_10h	8	5	6	2	Travailler	Je_regarde_la_tele	1	1	0	0	0	1	1	1	1	2	1			0
75003	F	18	2nde	Facebook	24h_1h	7h_8h	6	1h_2h	9h_10h	8	5	6	2	Travailler	Je_regarde_la_tele	1	1	0	0	0	1	1	1	1	2	1			0
75003	F	20	1ere	Facebook	23h_24h	7h_8h	7	2h_3h	12h_13h	10	5	9	1	Autre_telephone	Jenvoie_des_SMS_ou_jutilise_une_messagerie_instantanee_iMessage_Whatsapp_sur_telephone_mobile	0	1	0	1	1	0	1	1	1	3	1	0	0	5	1
75003	F	18	1ere	Facebook	22h_23h	6h_7h	6	23h_24h	9h_10h	7	5	7	7	Jouer_ou_discuter_en_utilisant_son_telephone_mobile	Jenvoie_des_SMS_ou_jutilise_une_messagerie_instantanee_iMessage_Whatsapp_sur_telephone_mobile	1	1	0	1	1	1	0	1	1	3	0			1	0
75003	F	17	1ere	Instagram	24h_1h	7h_8h	6	2h_3h	12h_13h	10	1	1	10	Jouer_ou_discuter_en_utilisant_son_telephone_mobile	Jecoute_de_la_musique_ou_la_radio	0	1	0	0	0	1	0	1	1	2	1	0	1	5	1
75003	F	15	2nde	Instagram	21h_22h	6h_7h	8	21h_22h	9h_10h	8	10	1	1	Jouer_ou_discuter_en_utilisant_son_telephone_mobile	Jenvoie_des_SMS_ou_jutilise_une_messagerie_instantanee_iMessage_Whatsapp_sur_telephone_mobile	1	2	0	0	0	0	0	0	1	3	0			3	0
75003	M	18	1ere	Instagram	23h_24h	7h_8h	7	24h_1h	9h_10h	9	7	3	1	Jouer_ou_discuter_en_utilisant_son_telephone_mobile	Jenvoie_des_SMS_ou_jutilise_une_messagerie_instantanee_iMessage_Whatsapp_sur_telephone_mobile	1	2	0	0	0	0	1	1	1	3	1	1	1	2	1
75003	F	17	1ere	Instagram	23h_24h	7h_8h	7	24h_1h	11h_12h	11	5	3	1	Regarder_la_tele	Jenvoie_des_SMS_ou_jutilise_une_messagerie_instantanee_iMessage_Whatsapp_sur_telephone_mobile	0	1	0	0	0	1	0	1	1	3	0			3	0
75003	F	15	2nde	Instagram	22h_23h	7h_8h	8	1h_2h	10h_11h	10	10	2	1	Jouer_ou_discuter_en_utilisant_son_telephone_mobile	Je_suis_sur_les_reseaux_sociaux	1	2	0	0	0	0	0	0	1	3	0			1	0
75003	F	17	1ere	Snapchat	23h_24h	7h_8h	6	2h_3h	11h_12h	10	6	5	6	Lire_un_livre_un_journal_ou_une_BD	Je_lis_un_livre_un_journal_ou_une_BD	0	2	0	1	1	0	0	0	1	1	1	0	1	0	1
75003	F	16	2nde	Snapchat	24h_1h	7h_8h	8	2h_3h	11h_12h	10	5	6	8	Jouer_ou_discuter_en_utilisant_son_telephone_mobile	Je_regarde_la_tele	0	1	0	0	0	1	1	1	1	2	1	0	0	4	1
75003	F	15	2nde	Snapchat	22h_23h	7h_8h	8	1h_2h	11h_12h	10	7	4	2	Ecouter_de_la_musique	Je_suis_sur_les_reseaux_sociaux	1	2	0	0	0	1	1	1	1	3	0			0	0
75003	F	15	2nde	Snapchat	22h_23h	7h_8h	8	1h_2h	11h_12h	10	7	4	2	Ecouter_de_la_musique	Je_suis_sur_les_reseaux_sociaux	1	2	0	0	0	1	1	1	1	3	0			0	0
75003	M	15	2nde	Snapchat	22h_23h	6h_7h	10	1h_2h	10h_11h	8	6	7	4	Regarder_la_tele	Jecoute_de_la_musique_ou_la_radio	0	2	0	0	0	1	1	1	1	2	0			4	0
75003	F	17	1ere	Snapchat	21h_22h	6h_7h	7	24h_1h	11h_12h	9	5	5	5	Jouer_ou_discuter_en_utilisant_son_telephone_mobile	Jenvoie_des_SMS_ou_jutilise_une_messagerie_instantanee_iMessage_Whatsapp_sur_telephone_mobile	0	1	0	0	0	1	1	1	1	3	1	0	0	5	1
75003	F	17	1ere	Snapchat	24h_1h	7h_8h	7	Plus_tard_que_3h_du_matin	11h_12h	7	1	8	8	Jouer_ou_discuter_en_utilisant_son_telephone_mobile	Jenvoie_des_SMS_ou_jutilise_une_messagerie_instantanee_iMessage_Whatsapp_sur_telephone_mobile	1	1	0	0	0	0	1	1	1	3	0			4	0
75003	F	15	2nde	Snapchat	22h_23h	7h_8h	7	24h_1h	11h_12h	9	6	5	4	Regarder_la_tele	Aucune_jattends_de_mendormir	1	2	0	1	0	0	1	1	1	0	1	1	1	4	1
75003	M	16	2nde	Snapchat	22h_23h	7h_8h	8	24h_1h	13h_14h	13	8	2	4	Jouer_console_ordi_ou_discuter_sur_internet_en_utilisant_un_ordinateur_ou_une_tablette	Je_regarde_des_videos	1	2	0	0	0	0	1	1	1	2	0			2	0
75003	F	15	2nde	Snapchat	23h_24h	7h_8h	7	1h_2h	13h_14h	12	8	6	2	Regarder_la_tele	Je_regarde_la_tele	1	2	0	0	0	1	1	1	1	2	0			5	0
75003	F	17	1ere	Snapchat	24h_1h	7h_8h	7	Plus_tard_que_3h_du_matin	11h_12h	8	7	1	4	Ecouter_de_la_musique	Je_suis_sur_les_reseaux_sociaux	1	2	1	0	0	1	1	1	1	3	1	0	0	0	1
75003	F	15	2nde	Snapchat	24h_1h	7h_8h	7	Plus_tard_que_3h_du_matin	11h_12h	9	5	10	5	Jouer_ou_discuter_en_utilisant_son_telephone_mobile	Je_suis_sur_les_reseaux_sociaux	0	1	0	0	0	0	0	0	1	3	1	0	1	2	1
75003	F	15	2nde	Snapchat	24h_1h	7h_8h	7	Plus_tard_que_3h_du_matin	11h_12h	9	5	10	5	Jouer_ou_discuter_en_utilisant_son_telephone_mobile	Je_suis_sur_les_reseaux_sociaux	0	1	0	0	0	0	0	0	1	3	1	0	1	2	1
75003	F	16	2nde	Snapchat	21h_22h	7h_8h	9	22h_23h	9h_10h	11	8	9	1	Regarder_la_tele	Jecoute_de_la_musique_ou_la_radio	1	2	0	0	0	0	0	0	1	2	0			2	0
75003	F	16	1ere	Snapchat	1h_2h	7h_8h	6	Plus_tard_que_3h_du_matin	10h_11h	5	1	4	10	Jouer_ou_discuter_en_utilisant_son_telephone_mobile	Jenvoie_des_SMS_ou_jutilise_une_messagerie_instantanee_iMessage_Whatsapp_sur_telephone_mobile	1	1	0	1	1	1	0	1	1	3	1	0	1	5	1
75003	M	16	1ere	Twitter	23h_24h	6h_7h	7	1h_2h	10h_11h	10	7	3	4	Ecouter_de_la_musique	Jecoute_de_la_musique_ou_la_radio	0	2	0	0	0	0	1	1	1	2	0			0	0
75003	M	15	2nde	Twitter	1h_2h	7h_8h	6	Plus_tard_que_3h_du_matin	11h_12h	2	6	5	7	Jouer_console_ordi_ou_discuter_sur_internet_en_utilisant_un_ordinateur_ou_une_tablette	Jecoute_de_la_musique_ou_la_radio	1	2	0	0	0	0	1	1	1	2	1	0	0	5	1
75003	F	17	1ere	Twitter	24h_1h	7h_8h	6	2h_3h	10h_11h	8	5	9	3	Autre_telephone	Jenvoie_des_SMS_ou_jutilise_une_messagerie_instantanee_iMessage_Whatsapp_sur_telephone_mobile	1	1	0	0	0	1	0	1	1	3	1	0	0	3	1
75003	F	15	2nde	Twitter	23h_24h	6h_7h	5	Plus_tard_que_3h_du_matin	12h_13h	10	5	3	4	Jouer_console_ordi_ou_discuter_sur_internet_en_utilisant_un_ordinateur_ou_une_tablette	Jenvoie_des_SMS_ou_jutilise_une_messagerie_instantanee_iMessage_Whatsapp_sur_telephone_mobile	1	1	0	1	0	1	0	1	1	3	1	0	0	5	1
75013	F	12	1ere	Instagram	23h_24h	6h_7h	6	24h_1h	11h_12h	10	2	8	6	Ecouter_de_la_musique	Je_suis_sur_les_reseaux_sociaux	0	1	1	1	1	0	0	0	1	3	0			0	0
75014	M	15	2nde	Aucun	Plus_tard_que_2h_du_matin	6h_7h	18	Plus_tard_que_3h_du_matin	Plus_tard_que_14h	18	10	10	10	Autre_les_devoirs_et_la_cuisine	Aucune_jattends_de_mendormir	0	2	1	1	1	0	0	0	1	0	0			0	0
75014	M	19	2nde	Aucun	23h_24h	6h_7h	6	1h_2h	11h_12h	10	2	4	5	Ecouter_de_la_musique	Aucune_jattends_de_mendormir	1	1	0	1	0	0	0	0	1	0	0			0	0
75014	M	14	1ere	Aucun	22h_23h	6h_7h	7	23h_24h	9h_10h	9	9	1	1	Lire_un_livre_un_journal_ou_une_BD	Je_lis_un_livre_un_journal_ou_une_BD	1	2	0	0	0	0	0	0	1	1	0			0	0
75014	M	16	2nde	Aucun	21h_22h	6h_7h	8	24h_1h	12h_13h	10	8	1	1	Ecouter_de_la_musique	Je_lis_un_livre_un_journal_ou_une_BD	1	2	0	0	0	1	1	1	1	1	0			0	0
75014	M	15	1ere	Aucun	21h_22h	6h_7h	7	22h_23h	9h_10h	9	9	1	1	Lire_un_livre_un_journal_ou_une_BD	Je_lis_un_livre_un_journal_ou_une_BD	1	2	0	0	0	0	0	0	1	1	0			0	0
75014	M	15	2nde	Aucun	22h_23h	6h_7h	7	23h_24h	10h_11h	9	6	6	3	Regarder_la_tele	Je_suis_sur_les_reseaux_sociaux	1	2	0	0	0	0	0	0	1	3	0			5	0
75014	M	14	2nde	Aucun	23h_24h	6h_7h	7	1h_2h	12h_13h	10	8	1	5	Jouer_console_ordi_ou_discuter_sur_internet_en_utilisant_un_ordinateur_ou_une_tablette	Jenvoie_des_SMS_ou_jutilise_une_messagerie_instantanee_iMessage_Whatsapp_sur_telephone_mobile	1	2	0	0	0	0	0	0	1	3	0			5	0
75014	M	16	2nde	Autre_QQ	21h_22h	6h_7h	8	23h_24h	9h_10h	9	10	5	4	Ecouter_de_la_musique	Je_regarde_des_videos	1	2	0	0	0	1	0	1	1	2	1	1	1	0	1
75014	M	15	2nde	Autre_VKontakte	22h_23h	7h_8h	7	1h_2h	9h_10h	9	5	4	5	Jouer_console_ordi_ou_discuter_sur_internet_en_utilisant_un_ordinateur_ou_une_tablette	Autre_Je_regarde_des_videos_Jenvoie_des_SMS_ou_jutilise_une_messagerie_instantanee_sur_telephone_mobile	1	1	0	0	0	1	1	1	1	3	1	0	1	3	1
75014	M	16	2nde	Autre_Wechat	22h_23h	6h_7h	9	23h_24h	12h_13h	12	10	5	4	Jouer_ou_discuter_en_utilisant_son_telephone_mobile	Je_suis_sur_les_reseaux_sociaux	1	2	0	0	0	1	0	1	1	3	0			3	0
75014	M	16	2nde	Facebook	23h_24h	6h_7h	6	2h_3h	10h_11h	8	7	4	6	Jouer_ou_discuter_en_utilisant_son_telephone_mobile	Aucune_jattends_de_mendormir	1	2	0	0	0	0	0	0	1	0	0			5	0
75014	M	15	2nde	Facebook	21h_22h	7h_8h	9	23h_24h	10h_11h	10	9	2	2	Jouer_ou_discuter_en_utilisant_son_telephone_mobile	Aucune_jattends_de_mendormir	1	2	0	0	0	0	0	0	1	0	0			3	0
75014	M	14	2nde	Facebook	22h_23h	6h_7h	8	1h_2h	12h_13h	10	8	3	1	Regarder_la_tele	Aucune_jattends_de_mendormir	1	2	1	0	0	0	0	0	1	0	0			2	0
75014	F	16	2nde	Facebook	22h_23h	6h_7h	7	24h_1h	11h_12h	10	8	3	4	Regarder_la_tele	Aucune_jattends_de_mendormir	1	2	0	0	0	0	0	0	1	0	0			4	0
75014	F	16	2nde	Facebook	21h_22h	6h_7h	8	24h_1h	12h_13h	12	8	5	3	Jouer_console_ordi_ou_discuter_sur_internet_en_utilisant_un_ordinateur_ou_une_tablette	Aucune_jattends_de_mendormir	1	2	0	0	0	1	0	1	1	0	1	0	1	4	1
75014	F	15	2nde	Facebook	21h_22h	6h_7h	8	23h_24h	9h_10h	12	6	7	6	Regarder_la_tele	Aucune_jattends_de_mendormir	1	2	0	0	0	1	0	1	1	0	0			2	0
75014	F	15	2nde	Facebook	22h_23h	6h_7h	8	Plus_tard_que_3h_du_matin	Plus_tard_que_14h	12	6	10	9	Ecouter_de_la_musique	Je_joue_sur_telephone_tablette_ordi_console	1	2	0	0	0	1	0	1	1	3	1	0	0	0	1
75014	M	17	2nde	Facebook	22h_23h	6h_7h	7	22h_23h	7h_8h	7	5	9	7	Regarder_la_tele	Je_joue_sur_telephone_tablette_ordi_console	0	1	0	0	0	1	0	1	1	3	1	0	0	3	1
75014	M	15	2nde	Facebook	23h_24h	7h_8h	6	2h_3h	12h_13h	13	7	4	2	Jouer_console_ordi_ou_discuter_sur_internet_en_utilisant_un_ordinateur_ou_une_tablette	Je_regarde_des_videos	1	2	0	0	0	0	0	0	1	2	0			5	0
75014	M	14	2nde	Facebook	21h_22h	6h_7h	6	2h_3h	11h_12h	10	7	1	1	Aller_voir_des_amis	Je_regarde_des_videos	1	2	0	0	0	1	0	1	1	2	1	1	0	0	1
75014	M	15	2nde	Facebook	22h_23h	6h_7h	7	2h_3h	11h_12h	10	4	9	5	Autre_telephone	Je_regarde_des_videos	0	1	0	0	0	1	0	1	1	2	0			4	0
75014	M	16	2nde	Facebook	23h_24h	7h_8h	8	1h_2h	12h_13h	7	6	4	6	Jouer_console_ordi_ou_discuter_sur_internet_en_utilisant_un_ordinateur_ou_une_tablette	Je_regarde_des_videos	1	2	0	0	0	0	1	1	1	2	0			4	0
75014	M	15	2nde	Facebook	23h_24h	6h_7h	7	Plus_tard_que_3h_du_matin	11h_12h	11	8	3	1	Ecouter_de_la_musique	Je_regarde_des_videos	1	2	0	0	0	0	0	0	1	2	0			0	0
75014	M	14	2nde	Facebook	22h_23h	7h_8h	10	1h_2h	11h_12h	11	7	5	1	Jouer_ou_discuter_en_utilisant_son_telephone_mobile	Je_regarde_des_videos	1	2	0	0	0	0	0	0	1	2	0			4	0
75014	M	15	2nde	Facebook	23h_24h	6h_7h	6	1h_2h	10h_11h	10	7	5	3	Jouer_ou_discuter_en_utilisant_son_telephone_mobile	Je_regarde_des_videos	0	2	0	0	0	0	0	0	1	2	0			5	0
75014	M	16	2nde	Facebook	23h_24h	6h_7h	6	2h_3h	9h_10h	8	5	4	6	Jouer_console_ordi_ou_discuter_sur_internet_en_utilisant_un_ordinateur_ou_une_tablette	Je_regarde_la_tele	0	1	0	0	0	1	1	1	1	2	0			5	0
75014	M	16	2nde	Facebook	24h_1h	6h_7h	7	2h_3h	10h_11h	11	8	8	9	Regarder_la_tele	Je_regarde_la_tele	1	2	0	0	0	1	1	1	1	2	1	0	1	1	1
75014	M	16	2nde	Facebook	23h_24h	6h_7h	5	Plus_tard_que_3h_du_matin	10h_11h	10	4	6	1	Regarder_la_tele	Je_regarde_la_tele	0	1	1	1	1	1	1	1	1	2	0			2	0
75014	M	15	2nde	Facebook	21h_22h	6h_7h	10	22h_23h	10h_11h	10	10	6	1	Ecouter_de_la_musique	Je_suis_sur_les_reseaux_sociaux	1	2	0	0	0	1	0	1	1	3	1	1	0	0	1
75014	M	16	2nde	Facebook	24h_1h	7h_8h	7	Plus_tard_que_3h_du_matin	12h_13h	10	7	2	1	Jouer_console_ordi_ou_discuter_sur_internet_en_utilisant_un_ordinateur_ou_une_tablette	Je_suis_sur_les_reseaux_sociaux	0	2	0	0	0	1	1	1	1	3	1	0	1	5	1
75014	M	18	2nde	Facebook	1h_2h	6h_7h	6	Plus_tard_que_3h_du_matin	10h_11h	9	7	6	6	Jouer_console_ordi_ou_discuter_sur_internet_en_utilisant_un_ordinateur_ou_une_tablette	Je_suis_sur_les_reseaux_sociaux	1	2	0	0	0	1	0	1	1	3	1	0	0	4	1
75014	F	15	2nde	Facebook	22h_23h	6h_7h	7	1h_2h	11h_12h	10	6	7	7	Jouer_ou_discuter_en_utilisant_son_telephone_mobile	Je_suis_sur_les_reseaux_sociaux	0	2	0	0	0	1	0	1	1	3	1	0	0	3	1
75014	M	15	2nde	Facebook	23h_24h	6h_7h	6	2h_3h	12h_13h	12	4	9	7	Jouer_ou_discuter_en_utilisant_son_telephone_mobile	Je_suis_sur_les_reseaux_sociaux	0	1	0	0	0	0	1	1	1	3	1	1	0	3	1
75014	M	15	2nde	Facebook	21h_22h	6h_7h	7	23h_24h	8h_9h	9	5	4	2	Jouer_ou_discuter_en_utilisant_son_telephone_mobile	Je_suis_sur_les_reseaux_sociaux	1	1	0	0	0	0	0	0	1	3	0			1	0
75014	M	14	2nde	Facebook	22h_23h	6h_7h	8	24h_1h	9h_10h	10	6	3	2	Travailler	Je_suis_sur_les_reseaux_sociaux	1	2	0	0	0	0	0	0	1	3	0			0	0
75014	F	15	2nde	Facebook	23h_24h	6h_7h	6	Plus_tard_que_3h_du_matin	11h_12h	10	2	7	5	Aller_voir_des_amis	Jecoute_de_la_musique_ou_la_radio	0	1	1	1	1	0	0	0	1	2	0			0	0
75014	M	15	2nde	Facebook	23h_24h	6h_7h	6	Plus_tard_que_3h_du_matin	9h_10h	7	5	3	1	Regarder_la_tele	Jecoute_de_la_musique_ou_la_radio	1	1	0	1	0	1	0	1	1	2	0			4	0
75014	M	14	2nde	Facebook	22h_23h	6h_7h	8	23h_24h	10h_11h	11	9	1	1	Regarder_la_tele	Jecoute_de_la_musique_ou_la_radio	1	2	1	0	0	1	1	1	1	2	0			5	0
75014	M	16	2nde	Facebook	24h_1h	6h_7h	6	Plus_tard_que_3h_du_matin	9h_10h	8	7	6	6	Travailler	Jecoute_de_la_musique_ou_la_radio	1	2	1	0	0	1	1	1	1	2	0			0	0
75014	F	16	2nde	Facebook	22h_23h	6h_7h	13	Plus_tard_que_3h_du_matin	Plus_tard_que_14h	14	10	10	6	Ecouter_de_la_musique	Jenvoie_des_SMS_ou_jutilise_une_messagerie_instantanee_iMessage_Whatsapp_sur_telephone_mobile	0	2	1	0	1	0	1	1	1	3	1	0	1	0	1
75014	F	15	2nde	Facebook	23h_24h	6h_7h	7	Plus_tard_que_3h_du_matin	11h_12h	10	7	6	3	Jouer_ou_discuter_en_utilisant_son_telephone_mobile	Jenvoie_des_SMS_ou_jutilise_une_messagerie_instantanee_iMessage_Whatsapp_sur_telephone_mobile	1	2	0	0	0	0	0	0	1	3	1	0	1	1	1
75014	F	15	2nde	Facebook	22h_23h	6h_7h	7	23h_24h	11h_12h	12	7	10	3	Jouer_ou_discuter_en_utilisant_son_telephone_mobile	Jenvoie_des_SMS_ou_jutilise_une_messagerie_instantanee_iMessage_Whatsapp_sur_telephone_mobile	0	2	0	0	0	1	0	1	1	3	0			2	0
75014	M	17	1ere	Facebook	22h_23h	6h_7h	6	1h_2h	10h_11h	10	6	10	1	Regarder_la_tele	Jenvoie_des_SMS_ou_jutilise_une_messagerie_instantanee_iMessage_Whatsapp_sur_telephone_mobile	1	2	0	0	0	0	1	1	1	3	0			5	0
75014	M	16	2nde	Facebook	20h_21h	6h_7h	5	20h_21h	11h_12h	13	1	1	7	Ecouter_de_la_musique	Aucune_jattends_de_mendormir	0	1	1	1	1	1	1	1	1	0	1	0	0	0	1
75014	M	16	2nde	Facebook	21h_22h	6h_7h	7	23h_24h	11h_12h	10	5	6	6	Regarder_la_tele	Je_lis_un_livre_un_journal_ou_une_BD	0	1	0	0	0	0	0	0	1	1	0			3	0
75014	M	16	2nde	Facebook	22h_23h	6h_7h	8	24h_1h	8h_9h	8	6	5	1	Autre_Youtube	Je_regarde_des_videos	1	2	0	0	0	1	1	1	1	2	0			1	0
75014	M	15	2nde	Facebook	22h_23h	7h_8h	8	1h_2h	9h_10h	10	5	1	7	Ecouter_de_la_musique	Je_suis_sur_les_reseaux_sociaux	0	1	0	0	0	1	0	1	1	3	1	0	0	0	1
75014	M	15	2nde	Facebook	Plus_tard_que_2h_du_matin	6h_7h	5	2h_3h	10h_11h	8	3	9	3	Jouer_console_ordi_ou_discuter_sur_internet_en_utilisant_un_ordinateur_ou_une_tablette	Je_suis_sur_les_reseaux_sociaux	0	1	1	0	1	0	1	1	1	3	1	0	0	5	1
75014	F	16	2nde	Facebook	22h_23h	6h_7h	9	24h_1h	12h_13h	11	5	7	3	Jouer_ou_discuter_en_utilisant_son_telephone_mobile	Je_suis_sur_les_reseaux_sociaux	0	1	0	0	0	0	1	1	1	3	1	1	0	3
75014	M	15	2nde	Facebook	22h_23h	6h_7h	7	1h_2h	9h_10h	9	7	5	7	Ecouter_de_la_musique	Jecoute_de_la_musique_ou_la_radio	1	2	1	0	1	1	0	1	1	2	0			0	0
75014	M	15	2nde	Facebook	21h_22h	6h_7h	6	22h_23h	11h_12h	10	4	3	2	Travailler	Jenvoie_des_SMS_ou_jutilise_une_messagerie_instantanee_iMessage_Whatsapp_sur_telephone_mobile	0	1	0	0	0	1	0	1	1	3	0			0	0
75014	F	16	2nde	Facebook	22h_23h	6h_7h	8	22h_23h	10h_11h	10	8	4	3	Travailler	Jenvoie_des_SMS_ou_jutilise_une_messagerie_instantanee_iMessage_Whatsapp_sur_telephone_mobile	0	2	0	1	0	0	0	0	1	3	0			0	0
75014	M	14	2nde	Instagram	21h_22h	6h_7h	9	23h_24h	10h_11h	10	8	2	1	Activite_en_famille_parents_freres_et_sœurs:_discussion_jeu_films	Je_lis_un_livre_un_journal_ou_une_BD	1	2	0	0	0	1	0	1	1	1	0			0	0
75014	M	15	2nde	Instagram	21h_22h	6h_7h	9	23h_24h	8h_9h	10	9	1	3	Jouer_ou_discuter_en_utilisant_son_telephone_mobile	Je_regarde_des_videos	1	2	0	0	0	1	0	1	1	2	0			4	0
75014	F	16	2nde	Instagram	22h_23h	6h_7h	8	24h_1h	11h_12h	11	8	2	5	Jouer_ou_discuter_en_utilisant_son_telephone_mobile	Je_suis_sur_les_reseaux_sociaux	1	2	0	0	0	1	1	1	1	3	0			2	0
75014	M	15	2nde	Instagram	22h_23h	8h_9h	7	23h_24h	10h_11h	10	7	3	7	Ecouter_de_la_musique	Jecoute_de_la_musique_ou_la_radio	1	2	0	0	0	0	0	0	1	2	0			0	0
75014	F	14	2nde	Instagram	21h_22h	6h_7h	6	21h_22h	10h_11h	10	6	8	5	Ecouter_de_la_musique	Jecoute_de_la_musique_ou_la_radio	0	2	0	0	0	0	0	0	1	2	0			0	0
75014	F	14	2nde	Instagram	22h_23h	6h_7h	7	24h_1h	10h_11h	10	5	3	9	Regarder_la_tele	Jenvoie_des_SMS_ou_jutilise_une_messagerie_instantanee_iMessage_Whatsapp_sur_telephone_mobile	1	1	0	0	0	1	0	1	1	3	1	0	0	1	1
75014	F	15	2nde	Instagram	22h_23h	6h_7h	5	1h_2h	13h_14h	11	5	8	4	Ecouter_de_la_musique	Je_suis_sur_les_reseaux_sociaux	0	1	0	1	1	0	1	1	1	3	1	0	1	0	1
75014	F	16	2nde	Instagram	21h_22h	6h_7h	8	24h_1h	10h_11h	7	5	1	3	Travailler	Jecoute_de_la_musique_ou_la_radio	1	1	0	0	0	1	0	1	1	2	0			0	0
75014	M	15	2nde	Instagram	21h_22h	6h_7h	9	23h_24h	10h_11h	12	7	3	2	Activite_en_famille_parents_freres_et_sœurs:_discussion_jeu_films	Aucune_jattends_de_mendormir	1	2	1	1	0	0	0	0	1	0	0			0	0
75014	M	15	2nde	Instagram	21h_22h	6h_7h	8	23h_24h	10h_11h	11	7	4	7	Jouer_console_ordi_ou_discuter_sur_internet_en_utilisant_un_ordinateur_ou_une_tablette	Aucune_jattends_de_mendormir	1	2	0	0	0	0	0	0	1	0	0			4	0
75014	M	15	2nde	Instagram	23h_24h	7h_8h	8	Plus_tard_que_3h_du_matin	Plus_tard_que_14h	15	5	7	4	Jouer_console_ordi_ou_discuter_sur_internet_en_utilisant_un_ordinateur_ou_une_tablette	Jenvoie_des_SMS_ou_jutilise_une_messagerie_instantanee_iMessage_Whatsapp_sur_telephone_mobile	1	1	0	0	0	0	0	0	1	3	1	0	1	5	1
75014	M	16	2nde	Instagram	23h_24h	6h_7h	8	24h_1h	12h_13h	8	10	10	5	Jouer_console_ordi_ou_discuter_sur_internet_en_utilisant_un_ordinateur_ou_une_tablette	Jecoute_de_la_musique_ou_la_radio	1	2	0	0	0	0	0	0	1	2	1	1	1	5	1
75014	F	14	2nde	Snapchat	22h_23h	7h_8h	8	Plus_tard_que_3h_du_matin	12h_13h	2	8	3	1	Regarder_la_tele	Aucune_jattends_de_mendormir	1	2	0	0	0	1	0	1	1	0	1	0	0	3	1
75014	M	15	2nde	Snapchat	Plus_tard_que_2h_du_matin	6h_7h	4	Plus_tard_que_3h_du_matin	9h_10h	6	10	1	1	Ecouter_de_la_musique	Autre_un_peu_tout	1	2	0	0	0	1	1	1	1		0			0	0
75014	M	14	2nde	Snapchat	23h_24h	6h_7h	8	Plus_tard_que_3h_du_matin	13h_14h	10	7	7	3	Jouer_console_ordi_ou_discuter_sur_internet_en_utilisant_un_ordinateur_ou_une_tablette	Je_regarde_des_videos	1	2	0	0	0	0	0	0	1	2	0			5	0
75014	F	14	2nde	Snapchat	24h_1h	6h_7h	9	2h_3h	11h_12h	11	7	4	9	Ecouter_de_la_musique	Je_suis_sur_les_reseaux_sociaux	1	2	0	0	0	1	0	1	1	3	1	1	1	0	1
75014	F	16	2nde	Snapchat	22h_23h	6h_7h	6	1h_2h	10h_11h	9	1	6	6	Jouer_ou_discuter_en_utilisant_son_telephone_mobile	Je_suis_sur_les_reseaux_sociaux	1	1	0	0	0	0	0	0	1	3	1	1	1	5	1
75014	F	14	2nde	Snapchat	22h_23h	6h_7h	8	1h_2h	Plus_tard_que_14h	12	6	3	2	Regarder_la_tele	Je_suis_sur_les_reseaux_sociaux	1	2	0	0	0	1	1	1	1	3	0			4	0
75014	M	16	2nde	Snapchat	24h_1h	6h_7h	7	2h_3h	Plus_tard_que_14h	11	5	3	2	Ecouter_de_la_musique	Jecoute_de_la_musique_ou_la_radio	1	1	0	0	0	0	0	0	1	2	1	0	0	0	1
75014	F	15	2nde	Snapchat	24h_1h	6h_7h	6	2h_3h	11h_12h	9	3	8	7	Jouer_console_ordi_ou_discuter_sur_internet_en_utilisant_un_ordinateur_ou_une_tablette	Jecoute_de_la_musique_ou_la_radio	0	1	0	1	1	1	1	1	1	2	1	0	1	5	1
75014	F	15	2nde	Snapchat	21h_22h	6h_7h	8	24h_1h	10h_11h	10	5	7	5	Jouer_ou_discuter_en_utilisant_son_telephone_mobile	Jenvoie_des_SMS_ou_jutilise_une_messagerie_instantanee_iMessage_Whatsapp_sur_telephone_mobile	1	1	0	1	1	1	1	1	1	3	0			4	0
75014	F	16	2nde	Snapchat	24h_1h	6h_7h	7	1h_2h	12h_13h	9	5	5	1	Travailler	Jenvoie_des_SMS_ou_jutilise_une_messagerie_instantanee_iMessage_Whatsapp_sur_telephone_mobile	1	1	0	0	0	0	1	1	1	3	1	0	1	0	1
75014	F	15	2nde	Snapchat	24h_1h	6h_7h	6	Plus_tard_que_3h_du_matin	12h_13h	13	4	7	10	Aller_voir_des_amis	Aucune_jattends_de_mendormir	0	1	1	1	1	0	0	0	1	0	0			0	0
75014	F	15	2nde	Snapchat	21h_22h	6h_7h	8	24h_1h	11h_12h	9	5	3	1	Jouer_ou_discuter_en_utilisant_son_telephone_mobile	Aucune_jattends_de_mendormir	0	1	0	1	1	0	0	0	1	0	0			4	0
75014	M	15	2nde	Snapchat	21h_22h	6h_7h	7	21h_22h	10h_11h	10	8	1	10	Jouer_ou_discuter_en_utilisant_son_telephone_mobile	Je_regarde_des_videos	0	2	1	0	1	1	1	1	1	2	0			2	0
75014	F	16	2nde	Snapchat	21h_22h	6h_7h	6	1h_2h	12h_13h	12	6	3	1	Jouer_console_ordi_ou_discuter_sur_internet_en_utilisant_un_ordinateur_ou_une_tablette	Je_suis_sur_les_reseaux_sociaux	1	2	0	0	0	1	0	1	1	3	0			5	0
75014	F	15	2nde	Snapchat	22h_23h	6h_7h	8	1h_2h	6h_7h	13	5	2	10	Ecouter_de_la_musique	Jecoute_de_la_musique_ou_la_radio	0	1	0	0	0	0	0	0	1	2	0			0	0
75014	M	16	2nde	Snapchat	23h_24h	6h_7h	7	Plus_tard_que_3h_du_matin	Plus_tard_que_14h	2	6	3	3	Ecouter_de_la_musique	Jecoute_de_la_musique_ou_la_radio	1	2	0	0	0	1	1	1	1	2	1	0	1	0	1
75014	M	15	2nde	Snapchat	22h_23h	6h_7h	6	Plus_tard_que_3h_du_matin	11h_12h	7	10	1	10	Ecouter_de_la_musique	Jecoute_de_la_musique_ou_la_radio	1	2	0	1	1	0	0	0	1	2	0			0	0
75014	M	16	2nde	Twitter	23h_24h	6h_7h	6	Plus_tard_que_3h_du_matin	Plus_tard_que_14h	8	6	10	10	Jouer_console_ordi_ou_discuter_sur_internet_en_utilisant_un_ordinateur_ou_une_tablette	Je_regarde_des_videos	0	2	0	0	0	1	1	1	1	2	1	0	0	5	1
75014	F	15	2nde	Twitter	22h_23h	6h_7h	7	23h_24h	9h_10h	11	5	5	1	Ecouter_de_la_musique	Jecoute_de_la_musique_ou_la_radio	0	1	0	0	0	1	0	1	1	2	1	0	0	0	1
75014	M	16	2nde	Twitter	21h_22h	6h_7h	8	Plus_tard_que_3h_du_matin	Plus_tard_que_14h	9	9	2	1	Jouer_console_ordi_ou_discuter_sur_internet_en_utilisant_un_ordinateur_ou_une_tablette	Je_regarde_des_videos	1	2	0	0	0	1	0	1	1	2	0			5	0
75014	M	16	2nde	Youtube	24h_1h	6h_7h	8	2h_3h	12h_13h	10	6	3	1	Regarder_la_tele	Je_regarde_des_videos	0	2	0	0	0	0	0	0	1	2	0			5	0
75116	M	16	1ere	Aucun	24h_1h	7h_8h	7	24h_1h	8h_9h	8	8	8	3	Jouer_console_ordi_ou_discuter_sur_internet_en_utilisant_un_ordinateur_ou_une_tablette	Aucune_jattends_de_mendormir	1	2	0	0	0	1	0	1	1	0	0			5	0
75116	F	13	1ere	Aucun	21h_22h	7h_8h	9	22h_23h	10h_11h	10	7	1	1	Lire_un_livre_un_journal_ou_une_BD	Aucune_jattends_de_mendormir	1	2	1	0	0	1	0	1	1	0	0			0	0
75116	M	16	1ere	Aucun	22h_23h	7h_8h	8	23h_24h	10h_11h	10	9	1	1	Travailler	Aucune_jattends_de_mendormir	1	2	0	0	0	1	0	1	1	0	0			0	0
75116	M	17	1ere	Aucun	22h_23h	6h_7h	7	23h_24h	12h_13h	12	4	8	1	Jouer_console_ordi_ou_discuter_sur_internet_en_utilisant_un_ordinateur_ou_une_tablette	Aucune_jattends_de_mendormir	0	1	1	1	1	1	0	1	1	0	0			3	0
75116	M	17	1ere	Aucun	22h_23h	6h_7h	8	24h_1h	10h_11h	10	10	3	2	Jouer_ou_discuter_en_utilisant_son_telephone_mobile	Autre_Me_branler	0	2	0	0	0	1	0	1	1		0			2	0
75116	F	16	1ere	Aucun	24h_1h	7h_8h	7	Plus_tard_que_3h_du_matin	11h_12h	5	10	6	2	Jouer_ou_discuter_en_utilisant_son_telephone_mobile	Autre_sexe	1	2	0	0	0	1	0	1	1		1	0	1	2	1
75116	F	16	1ere	Aucun	24h_1h	6h_7h	6	2h_3h	9h_10h	7	10	5	1	Jouer_console_ordi_ou_discuter_sur_internet_en_utilisant_un_ordinateur_ou_une_tablette	Je_joue_sur_telephone_tablette_ordi_console	0	2	0	0	0	1	0	1	1	3	1	1	1	5	1
75116	F	16	1ere	Aucun	24h_1h	7h_8h	6	23h_24h	9h_10h	10	7	4	2	Jouer_console_ordi_ou_discuter_sur_internet_en_utilisant_un_ordinateur_ou_une_tablette	Je_joue_sur_telephone_tablette_ordi_console	1	2	1	1	0	1	0	1	1	3	1	0	0	3	1
75116	M	16	1ere	Aucun	22h_23h	7h_8h	9	22h_23h	8h_9h	10	7	3	1	Jouer_ou_discuter_en_utilisant_son_telephone_mobile	Je_joue_sur_telephone_tablette_ordi_console	1	2	0	0	0	1	0	1	1	3	0			2	0
75116	F	17	1ere	Aucun	23h_24h	7h_8h	8	1h_2h	11h_12h	12	6	3	1	Lire_un_livre_un_journal_ou_une_BD	Je_lis_un_livre_un_journal_ou_une_BD	0	2	0	0	0	1	0	1	1	1	0			0	0
75116	F	17	1ere	Aucun	23h_24h	7h_8h	6	24h_1h	9h_10h	8	7	4	1	Regarder_la_tele	Je_lis_un_livre_un_journal_ou_une_BD	0	2	0	0	0	1	1	1	1	1	1	0	1	4	1
75116	M	15	1ere	Aucun	22h_23h	7h_8h	8	24h_1h	10h_11h	10	7	2	2	Lire_un_livre_un_journal_ou_une_BD	Je_lis_un_livre_un_journal_ou_une_BD	1	2	0	0	0	1	0	1	1	1	0			0	0
75116	M	15	1ere	Aucun	23h_24h	7h_8h	7	1h_2h	11h_12h	10	4	2	1	Ecouter_de_la_musique	Je_regarde_des_videos	0	1	0	0	0	1	0	1	1	2	0			0	0
75116	M	16	1ere	Aucun	23h_24h	7h_8h	8	24h_1h	11h_12h	10	6	8	3	Jouer_console_ordi_ou_discuter_sur_internet_en_utilisant_un_ordinateur_ou_une_tablette	Je_regarde_des_videos	0	2	0	0	0	1	1	1	1	2	0			4	0
75116	M	17	1ere	Aucun	24h_1h	6h_7h	5	Plus_tard_que_3h_du_matin	11h_12h	9	10	4	3	Jouer_console_ordi_ou_discuter_sur_internet_en_utilisant_un_ordinateur_ou_une_tablette	Je_regarde_des_videos	1	2	0	0	0	1	1	1	1	2	0			5	0
75116	M	17	1ere	Aucun	23h_24h	7h_8h	8	2h_3h	10h_11h	7	9	1	3	Regarder_la_tele	Je_regarde_la_tele	1	2	0	0	0	1	1	1	1	2	0			1	0
75116	F	16	1ere	Aucun	24h_1h	7h_8h	7	2h_3h	12h_13h	12	10	5	1	Travailler	Je_regarde_la_tele	0	2	0	0	0	1	0	1	1	2	0			0	0
75116	M	17	1ere	Aucun	1h_2h	7h_8h	6	24h_1h	6h_7h	5	5	6	6	Jouer_ou_discuter_en_utilisant_son_telephone_mobile	Jecoute_de_la_musique_ou_la_radio	1	1	0	0	0	1	0	1	1	2	1	1	1	1	1
75116	F	17	1ere	Aucun	23h_24h	6h_7h	5	1h_2h	8h_9h	8	1	10	4	Regarder_la_tele	Jecoute_de_la_musique_ou_la_radio	1	1	1	0	1	1	0	1	1	2	0			5	0
75116	F	16	1ere	Aucun	Plus_tard_que_2h_du_matin	6h_7h	4	Plus_tard_que_3h_du_matin	7h_8h	4	1	10	10	Jouer_console_ordi_ou_discuter_sur_internet_en_utilisant_un_ordinateur_ou_une_tablette	Jecoute_de_la_musique_ou_la_radio	0	1	1	1	1	1	1	1	1	2	1	0	0	5	1
75116	F	17	1ere	Aucun	22h_23h	7h_8h	8	23h_24h	9h_10h	10	7	3	7	Lire_un_livre_un_journal_ou_une_BD	Jecoute_de_la_musique_ou_la_radio	1	2	0	0	0	1	0	1	1	2	0			0	0
75116	F	17	1ere	Aucun	24h_1h	7h_8h	7	Plus_tard_que_3h_du_matin	11h_12h	10	8	5	4	Jouer_ou_discuter_en_utilisant_son_telephone_mobile	Jenvoie_des_SMS_ou_jutilise_une_messagerie_instantanee_iMessage_Whatsapp_sur_telephone_mobile	0	2	0	0	0	1	0	1	1	3	0			3	0
75116	F	17	1ere	Aucun	1h_2h	7h_8h	6	Plus_tard_que_3h_du_matin	13h_14h	8	4	4	3	Activite_en_famille_parents_freres_et_sœurs:_discussion_jeu_films	Jenvoie_des_SMS_ou_jutilise_une_messagerie_instantanee_iMessage_Whatsapp_sur_telephone_mobile	0	1	1	1	1	1	0	1	1	3	0			0	0
75116	M	17	1ere	Aucun	23h_24h	7h_8h	7	1h_2h	10h_11h	9	7	3	5	Ecouter_de_la_musique	Jenvoie_des_SMS_ou_jutilise_une_messagerie_instantanee_iMessage_Whatsapp_sur_telephone_mobile	0	2	0	0	0	0	0	0	1	3	0			0	0
75116	F	15	1ere	Aucun	24h_1h	7h_8h	6	2h_3h	12h_13h	10	4	4	2	Jouer_console_ordi_ou_discuter_sur_internet_en_utilisant_un_ordinateur_ou_une_tablette	Jenvoie_des_SMS_ou_jutilise_une_messagerie_instantanee_iMessage_Whatsapp_sur_telephone_mobile	0	1	0	0	0	1	0	1	1	3	0			4	0
75116	M	17	1ere	Aucun	23h_24h	7h_8h	7	1h_2h	11h_12h	10	4	1	5	Jouer_ou_discuter_en_utilisant_son_telephone_mobile	Jenvoie_des_SMS_ou_jutilise_une_messagerie_instantanee_iMessage_Whatsapp_sur_telephone_mobile	0	1	0	0	0	1	1	1	1	3	0			1	0
75116	F	16	1ere	Aucun	21h_22h	7h_8h	8	22h_23h	9h_10h	8	8	5	1	Regarder_la_tele	Aucune_jattends_de_mendormir	1	2	1	0	0	0	0	0	1	0	0			4	0
75116	F	15	2nde	Aucun	21h_22h	6h_7h	8	23h_24h	9h_10h	10	8	3	3	Regarder_la_tele	Aucune_jattends_de_mendormir	1	2	0	0	0	1	0	1	1	0	0			3	0
75116	M	14	1ere	Aucun	21h_22h	6h_7h	9	23h_24h	8h_9h	10	9	1	3	Travailler	Aucune_jattends_de_mendormir	1	2	0	0	0	0	0	0	0	0	0			0	0
75116	F	15	1ere	Aucun	22h_23h	7h_8h	8	22h_23h	9h_10h	10	10	3	1	Travailler	Aucune_jattends_de_mendormir	1	2	0	0	0	1	0	1	1	0	0			0	0
75116	M	16	1ere	Aucun	24h_1h	6h_7h	7	1h_2h	8h_9h	8	9	3	1	Jouer_console_ordi_ou_discuter_sur_internet_en_utilisant_un_ordinateur_ou_une_tablette	Je_regarde_des_videos	1	2	0	0	0	1	1	1	1	2	0			4	0
75116	F	16	1ere	Aucun	23h_24h	6h_7h	5	23h_24h	9h_10h	8	6	2	2	Regarder_la_tele	Je_regarde_la_tele	0	2	0	0	0	1	0	1	1	2	0			2	0
75116	M	16	1ere	Aucun	23h_24h	7h_8h	8	1h_2h	10h_11h	11	8	3	1	Ecouter_de_la_musique	Jecoute_de_la_musique_ou_la_radio	1	2	0	0	0	1	1	1	1	2	0			0	0
75116	M	17	1ere	Aucun	24h_1h	7h_8h	7	Plus_tard_que_3h_du_matin	12h_13h	9	7	5	2	Jouer_console_ordi_ou_discuter_sur_internet_en_utilisant_un_ordinateur_ou_une_tablette	Jenvoie_des_SMS_ou_jutilise_une_messagerie_instantanee_iMessage_Whatsapp_sur_telephone_mobile	1	2	0	0	0	1	1	1	1	3	0			3	0
75116	M	16	1ere	Aucun	23h_24h	7h_8h	6	2h_3h	Plus_tard_que_14h	10	6	10	3	Jouer_ou_discuter_en_utilisant_son_telephone_mobile	Je_joue_sur_telephone_tablette_ordi_console	0	2	1	0	1	1	0	1	1	3	0			5	0
75116	M	16	1ere	Autre_facetwigleet	Plus_tard_que_2h_du_matin	6h_7h	9	1h_2h	10h_11h	10	6	2	2	Autre_Netflix	Je_joue_sur_telephone_tablette_ordi_console	1	2	0	0	0	1	1	1	1	3	0			5	0
75116	M	17	1ere	Autre_facetwigleet	23h_24h	7h_8h	5	24h_1h	10h_11h	8	1	8	6	Autre_un_ptit_porno_la_mifa_tout_en_fumant_un_bedo_tavu	Autre_penser_a_un_combat_de_licorne_sanglant	0	1	1	1	1	1	0	1	1	0	1	0	0	0	1
75116	F	16	1ere	Autre_Msn	23h_24h	6h_7h	7	24h_1h	8h_9h	7	9	4	8	Ecouter_de_la_musique	Je_regarde_la_tele	1	2	0	0	0	1	1	1	1	2	0			0	0
75116	M	16	1ere	Autre_pornhub	1h_2h	7h_8h	6	Plus_tard_que_3h_du_matin	10h_11h	9	7	3	5	Travailler	Je_regarde_des_videos	1	2	0	0	0	1	0	1	1	2	0			0	0
75116	M	17	1ere	Autre_tinder	Plus_tard_que_2h_du_matin	10h_11h	3	Plus_tard_que_3h_du_matin	Plus_tard_que_14h	18	3	4	8	Autre_assouvissement_de_besoins_et_plaisirs_intimes_avec_ma_mere	Autre_penetration_de_mon_anus_avec_des_objets_divers	0	1	0	1	1	0	0	0	0		1	1	0	0	1
75116	M	16	1ere	Autre_tinder	22h_23h	7h_8h	8	23h_24h	9h_10h	9	7	6	1	Autre_toucher_ma_grosse_queue	Autre_Me_branler	1	2	1	0	0	1	1	1	1		0			0	0
75116	F	17	1ere	Autre_Wechat	24h_1h	7h_8h	7	1h_2h	10h_11h	9	5	5	3	Jouer_ou_discuter_en_utilisant_son_telephone_mobile	Jenvoie_des_SMS_ou_jutilise_une_messagerie_instantanee_iMessage_Whatsapp_sur_telephone_mobile	0	1	0	0	0	0	1	1	1	3	0			5	0
75116	M	16	1ere	Autre_xiangfr	23h_24h	6h_7h	7	24h_1h	10h_11h	9	5	10	7	Travailler	Je_regarde_des_videos	1	1	0	0	0	1	0	1	1	2	0			0	0
75116	M	18	1ere	Autre_youporn	Plus_tard_que_2h_du_matin	7h_8h	6	Plus_tard_que_3h_du_matin	10h_11h	5	10	1	2	Jouer_console_ordi_ou_discuter_sur_internet_en_utilisant_un_ordinateur_ou_une_tablette	Jecoute_de_la_musique_ou_la_radio	1	2	0	1	0	1	0	1	1	2	1	0	0	5	1
75116	M	18	1ere	Autre_youporn	Plus_tard_que_2h_du_matin	7h_8h	6	Plus_tard_que_3h_du_matin	10h_11h	5	10	1	2	Jouer_console_ordi_ou_discuter_sur_internet_en_utilisant_un_ordinateur_ou_une_tablette	Jecoute_de_la_musique_ou_la_radio	1	2	0	1	0	1	0	1	1	2	1	0	0	5	1
75116	F	16	1ere	Facebook	22h_23h	6h_7h	8	23h_24h	11h_12h	11	7	3	5	Activite_en_famille_parents_freres_et_sœurs:_discussion_jeu_films	Aucune_jattends_de_mendormir	1	2	0	0	0	0	0	0	1	0	0			0	0
75116	F	16	1ere	Facebook	23h_24h	6h_7h	7	24h_1h	10h_11h	11	8	2	1	Ecouter_de_la_musique	Aucune_jattends_de_mendormir	1	2	0	0	0	0	0	0	1	0	0			0	0
75116	M	16	1ere	Facebook	22h_23h	6h_7h	8	24h_1h	10h_11h	10	8	2	2	Jouer_console_ordi_ou_discuter_sur_internet_en_utilisant_un_ordinateur_ou_une_tablette	Aucune_jattends_de_mendormir	0	2	0	0	0	1	0	1	1	0	0			4	0
75116	F	16	1ere	Facebook	22h_23h	6h_7h	7	23h_24h	10h_11h	10	8	3	1	Jouer_console_ordi_ou_discuter_sur_internet_en_utilisant_un_ordinateur_ou_une_tablette	Aucune_jattends_de_mendormir	1	2	0	0	0	1	0	1	1	0	0			4	0
75116	F	16	1ere	Facebook	22h_23h	7h_8h	9	24h_1h	9h_10h	10	6	4	2	Jouer_ou_discuter_en_utilisant_son_telephone_mobile	Aucune_jattends_de_mendormir	1	2	0	0	0	0	0	0	1	0	0			2	0
75116	M	16	1ere	Facebook	22h_23h	7h_8h	8	23h_24h	9h_10h	9	10	2	2	Lire_un_livre_un_journal_ou_une_BD	Aucune_jattends_de_mendormir	1	2	0	0	0	1	0	1	1	0	0			0	0
75116	M	16	1ere	Facebook	23h_24h	7h_8h	7	1h_2h	11h_12h	9	8	3	2	Travailler	Aucune_jattends_de_mendormir	1	2	0	0	0	1	1	1	1	0	0			0	0
75116	F	16	1ere	Facebook	22h_23h	7h_8h	8	23h_24h	10h_11h	10	9	3	1	Travailler	Aucune_jattends_de_mendormir	1	2	0	0	0	0	0	0	1	0	0			0	0
75116	M	17	1ere	Facebook	Plus_tard_que_2h_du_matin	7h_8h	5	Plus_tard_que_3h_du_matin	13h_14h	10	7	2	1	Autre_coding_bitch	Aucune_jattends_de_mendormir	1	2	0	0	0	1	0	1	1	0	1	1	1	0	1
75116	M	17	1ere	Facebook	Plus_tard_que_2h_du_matin	7h_8h	5	Plus_tard_que_3h_du_matin	13h_14h	10	7	2	1	Autre_coding_bitch	Aucune_jattends_de_mendormir	1	2	0	0	0	1	0	1	1	0	1	1	1	0	1
75116	M	17	1ere	Facebook	Plus_tard_que_2h_du_matin	7h_8h	5	Plus_tard_que_3h_du_matin	13h_14h	10	7	2	1	Autre_coding_bitch	Aucune_jattends_de_mendormir	1	2	0	0	0	1	0	1	1	0	1	1	1	0	1
75116	M	17	1ere	Facebook	Plus_tard_que_2h_du_matin	7h_8h	5	Plus_tard_que_3h_du_matin	13h_14h	10	7	2	1	Autre_coding_bitch	Aucune_jattends_de_mendormir	1	2	0	0	0	1	0	1	1	0	1	1	1	0	1
75116	M	19	1ere	Facebook	Plus_tard_que_2h_du_matin	6h_7h	4	Plus_tard_que_3h_du_matin	11h_12h	8	7	4	10	Jouer_console_ordi_ou_discuter_sur_internet_en_utilisant_un_ordinateur_ou_une_tablette	Aucune_jattends_de_mendormir	1	2	1	1	1	1	1	1	1	0	0			2	0
75116	M	16	1ere	Facebook	1h_2h	7h_8h	6	1h_2h	10h_11h	9	3	3	10	Jouer_console_ordi_ou_discuter_sur_internet_en_utilisant_un_ordinateur_ou_une_tablette	Aucune_jattends_de_mendormir	0	1	0	0	0	1	0	1	1	0	0			5	0
75116	M	16	1ere	Facebook	23h_24h	7h_8h	7	24h_1h	9h_10h	9	4	9	1	Jouer_ou_discuter_en_utilisant_son_telephone_mobile	Aucune_jattends_de_mendormir	0	1	0	0	0	1	0	1	1	0	0			4	0
75116	M	17	1ere	Facebook	23h_24h	7h_8h	8	24h_1h	10h_11h	10	5	2	2	Travailler	Aucune_jattends_de_mendormir	1	1	0	0	0	0	1	1	1	0	0			0	0
75116	M	16	1ere	Facebook	24h_1h	7h_8h	7	2h_3h	11h_12h	8	7	3	4	Ecouter_de_la_musique	Autre_branlette	0	2	0	0	0	1	0	1	1		0			0	0
75116	M	17	1ere	Facebook	21h_22h	6h_7h	5	23h_24h	10h_11h	8	5	3	1	Autre_Pornhub	Autre_Encore_Pornhub	1	1	1	0	0	1	0	1	1	2	0			4	0
75116	M	16	1ere	Facebook	23h_24h	7h_8h	7	1h_2h	11h_12h	11	7	4	2	Jouer_console_ordi_ou_discuter_sur_internet_en_utilisant_un_ordinateur_ou_une_tablette	Autre_masturbation	1	2	0	0	0	1	0	1	1		1	0	0	4	1
75116	F	17	1ere	Facebook	Plus_tard_que_2h_du_matin	6h_7h	5	Plus_tard_que_3h_du_matin	12h_13h	11	2	2	5	Jouer_ou_discuter_en_utilisant_son_telephone_mobile	Je_joue_sur_telephone_tablette_ordi_console	0	1	0	0	0	1	0	1	1	3	0			5	0
75116	F	16	1ere	Facebook	23h_24h	7h_8h	7	24h_1h	10h_11h	10	8	5	2	Jouer_console_ordi_ou_discuter_sur_internet_en_utilisant_un_ordinateur_ou_une_tablette	Je_lis_un_livre_un_journal_ou_une_BD	1	2	0	0	0	1	0	1	1	1	0			4	0
75116	M	16	1ere	Facebook	22h_23h	7h_8h	8	23h_24h	10h_11h	10	5	2	1	Regarder_la_tele	Je_lis_un_livre_un_journal_ou_une_BD	0	1	0	0	0	0	0	0	1	1	0			2	0
75116	M	16	1ere	Facebook	22h_23h	7h_8h	8	24h_1h	9h_10h	10	4	2	3	Lire_un_livre_un_journal_ou_une_BD	Je_lis_un_livre_un_journal_ou_une_BD	0	1	0	0	0	1	0	1	1	1	0			0	0
75116	M	18	1ere	Facebook	23h_24h	7h_8h	6	1h_2h	12h_13h	10	6	2	2	Jouer_console_ordi_ou_discuter_sur_internet_en_utilisant_un_ordinateur_ou_une_tablette	Je_regarde_des_videos	1	2	0	0	0	1	0	1	1	2	0			5	0
75116	M	16	1ere	Facebook	23h_24h	7h_8h	8	24h_1h	10h_11h	11	10	5	2	Jouer_console_ordi_ou_discuter_sur_internet_en_utilisant_un_ordinateur_ou_une_tablette	Je_regarde_des_videos	1	2	0	0	0	1	0	1	1	2	0			4	0
75116	M	17	1ere	Facebook	22h_23h	7h_8h	7	1h_2h	12h_13h	11	8	5	4	Jouer_console_ordi_ou_discuter_sur_internet_en_utilisant_un_ordinateur_ou_une_tablette	Je_regarde_des_videos	0	2	1	0	0	1	0	1	1	2	0			4	0
75116	M	16	1ere	Facebook	22h_23h	7h_8h	8	24h_1h	9h_10h	10	8	4	3	Jouer_console_ordi_ou_discuter_sur_internet_en_utilisant_un_ordinateur_ou_une_tablette	Je_regarde_des_videos	1	2	0	0	0	1	0	1	1	2	0			2	0
75116	M	17	1ere	Facebook	23h_24h	7h_8h	8	23h_24h	11h_12h	11	8	5	8	Jouer_ou_discuter_en_utilisant_son_telephone_mobile	Je_regarde_des_videos	1	2	0	0	0	0	0	0	1	2	0			3	0
75116	F	16	1ere	Facebook	23h_24h	7h_8h	8	2h_3h	12h_13h	11	8	6	2	Jouer_ou_discuter_en_utilisant_son_telephone_mobile	Je_regarde_des_videos	1	2	0	0	0	1	0	1	1	2	0			4	0
75116	M	17	1ere	Facebook	Plus_tard_que_2h_du_matin	7h_8h	5	Plus_tard_que_3h_du_matin	13h_14h	9	7	8	6	Jouer_console_ordi_ou_discuter_sur_internet_en_utilisant_un_ordinateur_ou_une_tablette	Je_regarde_la_tele	0	2	1	0	1	1	1	1	1	2	1	0	0	5	1
75116	M	17	1ere	Facebook	22h_23h	7h_8h	8	24h_1h	10h_11h	11	9	5	3	Regarder_la_tele	Je_regarde_la_tele	1	2	0	0	0	1	1	1	1	2	0			2	0
75116	F	18	1ere	Facebook	21h_22h	7h_8h	8	24h_1h	10h_11h	11	7	7	3	Regarder_la_tele	Je_regarde_la_tele	1	2	0	0	0	1	1	1	1	2	0			4	0
75116	F	17	1ere	Facebook	21h_22h	7h_8h	8	24h_1h	10h_11h	11	5	8	5	Travailler	Je_regarde_la_tele	0	1	1	0	1	1	1	1	1	2	1	0	1	0	1
75116	M	16	1ere	Facebook	22h_23h	6h_7h	8	1h_2h	12h_13h	10	5	3	3	Activite_en_famille_parents_freres_et_sœurs:_discussion_jeu_films	Je_suis_sur_les_reseaux_sociaux	0	1	0	0	0	1	1	1	1	3	0			0	0
75116	F	17	1ere	Facebook	24h_1h	7h_8h	7	Plus_tard_que_3h_du_matin	12h_13h	11	3	5	7	Travailler	Je_suis_sur_les_reseaux_sociaux	0	1	0	0	0	1	0	1	1	3	0			0	0
75116	F	17	1ere	Facebook	22h_23h	6h_7h	7	23h_24h	9h_10h	9	5	2	1	Jouer_console_ordi_ou_discuter_sur_internet_en_utilisant_un_ordinateur_ou_une_tablette	Jecoute_de_la_musique_ou_la_radio	1	1	0	0	0	1	0	1	1	2	0			3	0
75116	M	16	1ere	Facebook	22h_23h	6h_7h	8	24h_1h	12h_13h	12	9	4	2	Regarder_la_tele	Jecoute_de_la_musique_ou_la_radio	1	2	0	0	0	1	0	1	1	2	0			1	0
75116	M	17	1ere	Facebook	1h_2h	6h_7h	6	Plus_tard_que_3h_du_matin	13h_14h	8	5	3	2	Autre_Ecouter_de_la_musique	Jecoute_de_la_musique_ou_la_radio	1	1	1	0	0	1	0	1	1	2	1	0	0	0	1
75116	F	16	1ere	Facebook	23h_24h	6h_7h	7	24h_1h	8h_9h	8	9	2	2	Jouer_ou_discuter_en_utilisant_son_telephone_mobile	Jecoute_de_la_musique_ou_la_radio	1	2	0	0	0	1	0	1	1	2	1	0	0	5	1
75116	M	16	1ere	Facebook	24h_1h	6h_7h	6	1h_2h	9h_10h	11	8	3	4	Jouer_console_ordi_ou_discuter_sur_internet_en_utilisant_un_ordinateur_ou_une_tablette	Jecoute_de_la_musique_ou_la_radio	0	2	0	0	0	1	0	1	1	2	0			4	0
75116	F	16	1ere	Facebook	24h_1h	7h_8h	8	Plus_tard_que_3h_du_matin	Plus_tard_que_14h	10	10	10	10	Jouer_ou_discuter_en_utilisant_son_telephone_mobile	Jecoute_de_la_musique_ou_la_radio	1	2	0	1	1	1	0	1	1	2	0			5	0
75116	F	16	1ere	Facebook	21h_22h	7h_8h	9	23h_24h	9h_10h	10	3	3	4	Jouer_ou_discuter_en_utilisant_son_telephone_mobile	Jecoute_de_la_musique_ou_la_radio	0	1	0	0	0	1	0	1	1	2	1	0	1	4	1
75116	M	16	1ere	Facebook	23h_24h	7h_8h	8	24h_1h	10h_11h	10	8	4	4	Travailler	Jecoute_de_la_musique_ou_la_radio	1	2	0	0	0	1	0	1	1	2	0			0	0
75116	M	16	1ere	Facebook	23h_24h	7h_8h	8	2h_3h	10h_11h	10	7	7	5	Jouer_ou_discuter_en_utilisant_son_telephone_mobile	Jenvoie_des_SMS_ou_jutilise_une_messagerie_instantanee_iMessage_Whatsapp_sur_telephone_mobile	1	2	0	0	0	1	0	1	1	3	0			4	0
75116	F	16	1ere	Facebook	24h_1h	6h_7h	7	2h_3h	12h_13h	12	8	4	5	Travailler	Jenvoie_des_SMS_ou_jutilise_une_messagerie_instantanee_iMessage_Whatsapp_sur_telephone_mobile	1	2	1	0	0	1	1	1	1	3	0			0	0
75116	F	17	1ere	Facebook	23h_24h	6h_7h	8	1h_2h	11h_12h	11	10	5	1	Jouer_ou_discuter_en_utilisant_son_telephone_mobile	Jenvoie_des_SMS_ou_jutilise_une_messagerie_instantanee_iMessage_Whatsapp_sur_telephone_mobile	1	2	0	0	0	1	0	1	1	3	0			3	0
75116	F	16	1ere	Facebook	24h_1h	7h_8h	7	2h_3h	13h_14h	9	8	4	2	Jouer_ou_discuter_en_utilisant_son_telephone_mobile	Jenvoie_des_SMS_ou_jutilise_une_messagerie_instantanee_iMessage_Whatsapp_sur_telephone_mobile	1	2	0	1	1	1	1	1	1	3	0			2	0
75116	M	16	1ere	Facebook	22h_23h	7h_8h	6	23h_24h	8h_9h	9	6	6	3	Jouer_ou_discuter_en_utilisant_son_telephone_mobile	Jenvoie_des_SMS_ou_jutilise_une_messagerie_instantanee_iMessage_Whatsapp_sur_telephone_mobile	1	2	0	0	0	0	0	0	1	3	0			2	0
75116	F	16	1ere	Facebook	22h_23h	7h_8h	7	23h_24h	10h_11h	12	6	5	3	Jouer_ou_discuter_en_utilisant_son_telephone_mobile	Jenvoie_des_SMS_ou_jutilise_une_messagerie_instantanee_iMessage_Whatsapp_sur_telephone_mobile	0	2	0	0	0	1	0	1	1	3	0			5	0
75116	M	16	1ere	Facebook	23h_24h	7h_8h	7	24h_1h	10h_11h	9	7	5	6	Jouer_ou_discuter_en_utilisant_son_telephone_mobile	Jenvoie_des_SMS_ou_jutilise_une_messagerie_instantanee_iMessage_Whatsapp_sur_telephone_mobile	1	2	0	0	0	1	0	1	1	3	0			5	0
75116	F	17	1ere	Facebook	23h_24h	7h_8h	8	24h_1h	7h_8h	13	5	3	7	Regarder_la_tele	Jenvoie_des_SMS_ou_jutilise_une_messagerie_instantanee_iMessage_Whatsapp_sur_telephone_mobile	0	1	0	0	0	1	1	1	1	3	0			4	0
75116	F	16	1ere	Facebook	23h_24h	7h_8h	8	1h_2h	10h_11h	9	7	3	5	Regarder_la_tele	Jenvoie_des_SMS_ou_jutilise_une_messagerie_instantanee_iMessage_Whatsapp_sur_telephone_mobile	1	2	0	0	0	1	0	1	1	3	0			1	0
75116	F	16	1ere	Facebook	21h_22h	7h_8h	8	22h_23h	9h_10h	10	5	1	6	Travailler	Jenvoie_des_SMS_ou_jutilise_une_messagerie_instantanee_iMessage_Whatsapp_sur_telephone_mobile	0	1	0	0	0	1	0	1	1	3	0			0	0
75116	M	17	1ere	Facebook	23h_24h	8h_9h	7	24h_1h	9h_10h	9	8	3	3	Travailler	Jenvoie_des_SMS_ou_jutilise_une_messagerie_instantanee_iMessage_Whatsapp_sur_telephone_mobile	0	2	0	1	0	1	1	1	1	3	1	0	1	0	1
75116	F	16	1ere	Facebook	22h_23h	6h_7h	7	24h_1h	8h_9h	8	7	10	7	Lire_un_livre_un_journal_ou_une_BD	Je_suis_sur_les_reseaux_sociaux	0	2	0	0	0	1	1	1	1	3	0			0	0
75116	F	16	1ere	Facebook	22h_23h	6h_7h	7	24h_1h	8h_9h	10	6	10	7	Regarder_la_tele	Je_suis_sur_les_reseaux_sociaux	0	2	0	0	0	1	1	1	1	3	1	0		3	1
75116	F	17	1ere	Facebook	22h_23h	7h_8h	9	24h_1h	11h_12h	10	6	1	1	Jouer_ou_discuter_en_utilisant_son_telephone_mobile	Aucune_jattends_de_mendormir	0	2	0	0	0	1	0	1	1	0	0			2	0
75116	F	17	1ere	Facebook	22h_23h	7h_8h	9	24h_1h	11h_12h	10	6	1	1	Jouer_ou_discuter_en_utilisant_son_telephone_mobile	Aucune_jattends_de_mendormir	0	2	0	0	0	1	0	1	1	0	0			2	0
75116	F	17	1ere	Facebook	22h_23h	7h_8h	9	24h_1h	11h_12h	10	6	1	1	Jouer_ou_discuter_en_utilisant_son_telephone_mobile	Aucune_jattends_de_mendormir	0	2	0	0	0	1	0	1	1	0	0			2	0
75116	M	16	1ere	Facebook	22h_23h	7h_8h	8	24h_1h	10h_11h	10	9	1	2	Regarder_la_tele	Aucune_jattends_de_mendormir	1	2	0	0	0	0	0	0	1	0	0			1	0
75116	M	17	1ere	Facebook	22h_23h	6h_7h	8	22h_23h	8h_9h	9	8	6	7	Travailler	Aucune_jattends_de_mendormir	1	2	0	1	1	0	0	0	1	0	0			0	0
75116	M	17	1ere	Facebook	22h_23h	6h_7h	7	Plus_tard_que_3h_du_matin	11h_12h	10	4	10	7	Autre_me_branle	Autre_branler	0	1	0	0	0	1	0	1	1		1			0	1
75116	M	17	1ere	Facebook	Plus_tard_que_2h_du_matin	8h_9h	4	Plus_tard_que_3h_du_matin	11h_12h	10	5	1	1	Jouer_ou_discuter_en_utilisant_son_telephone_mobile	Je_joue_sur_telephone_tablette_ordi_console	1	1	0	0	0	1	1	1	1	3	0			5	0
75116	F	16	1ere	Facebook	23h_24h	6h_7h	8	23h_24h	8h_9h	10	8	1	2	Jouer_ou_discuter_en_utilisant_son_telephone_mobile	Je_lis_un_livre_un_journal_ou_une_BD	1	2	0	0	0	0	0	0	1	1	0			3	0
75116	F	18	1ere	Facebook	22h_23h	6h_7h	7	2h_3h	9h_10h	9	4	3	1	Ecouter_de_la_musique	Je_lis_un_livre_un_journal_ou_une_BD	0	1	0	0	0	1	0	1	1	1	0			0	0
75116	M	17	1ere	Facebook	23h_24h	7h_8h	7	1h_2h	12h_13h	10	7	2	2	Activite_en_famille_parents_freres_et_sœurs:_discussion_jeu_films	Je_regarde_des_videos	1	2	0	0	0	0	0	0	1	2	0			0	0
75116	M	17	1ere	Facebook	23h_24h	7h_8h	8	1h_2h	10h_11h	10	7	1	3	Jouer_console_ordi_ou_discuter_sur_internet_en_utilisant_un_ordinateur_ou_une_tablette	Je_suis_sur_les_reseaux_sociaux	1	2	0	0	0	0	0	0	1	3	0			4	0
75116	M	17	1ere	Facebook	22h_23h	7h_8h	9	23h_24h	12h_13h	12	6	5	8	Jouer_console_ordi_ou_discuter_sur_internet_en_utilisant_un_ordinateur_ou_une_tablette	Jecoute_de_la_musique_ou_la_radio	1	2	1	0	1	0	1	1	1	2	0			4	0
75116	M	17	1ere	Facebook	22h_23h	6h_7h	6	24h_1h	9h_10h	9	8	1	1	Travailler	Jenvoie_des_SMS_ou_jutilise_une_messagerie_instantanee_iMessage_Whatsapp_sur_telephone_mobile	1	2	1	0	0	1	0	1	1	3	0			0	0
75116	M	16	1ere	Habbo	Plus_tard_que_2h_du_matin	7h_8h	4	Plus_tard_que_3h_du_matin	10h_11h	8	4	6	1	Jouer_console_ordi_ou_discuter_sur_internet_en_utilisant_un_ordinateur_ou_une_tablette	Je_regarde_des_videos	1	1	0	0	0	1	1	1	1	2	0			5	0
75116	F	16	1ere	Instagram	22h_23h	6h_7h	6	23h_24h	8h_9h	7	7	5	8	Travailler	Aucune_jattends_de_mendormir	0	2	0	0	0	1	1	1	1	0	0			0	0
75116	F	17	1ere	Instagram	21h_22h	6h_7h	8	24h_1h	9h_10h	10	8	3	2	Activite_en_famille_parents_freres_et_sœurs:_discussion_jeu_films	Aucune_jattends_de_mendormir	0	2	0	0	0	0	0	0	1	0	0			0	0
75116	M	16	1ere	Instagram	23h_24h	7h_8h	8	2h_3h	11h_12h	8	5	2	1	Jouer_console_ordi_ou_discuter_sur_internet_en_utilisant_un_ordinateur_ou_une_tablette	Aucune_jattends_de_mendormir	0	1	0	0	0	1	1	1	1	0	0			2	0
75116	F	17	1ere	Instagram	23h_24h	6h_7h	7	23h_24h	6h_7h	10	3	6	5	Jouer_console_ordi_ou_discuter_sur_internet_en_utilisant_un_ordinateur_ou_une_tablette	Aucune_jattends_de_mendormir	0	1	0	0	0	0	0	0	1	0	0			4	0
75116	F	17	1ere	Instagram	24h_1h	6h_7h	5	1h_2h	11h_12h	10	5	3	5	Regarder_la_tele	Aucune_jattends_de_mendormir	0	1	0	0	0	1	0	1	1	0	1	1	0	1	1
75116	F	17	1ere	Instagram	24h_1h	7h_8h	7	Plus_tard_que_3h_du_matin	13h_14h	12	3	7	1	Travailler	Aucune_jattends_de_mendormir	1	1	0	0	0	1	0	1	1	0	0			0	0
75116	M	16	1ere	Instagram	22h_23h	7h_8h	9	1h_2h	9h_10h	9	7	2	4	Jouer_ou_discuter_en_utilisant_son_telephone_mobile	Autre_masturbation	1	2	0	0	0	0	0	0	1		0			4	0
75116	M	18	1ere	Instagram	24h_1h	7h_8h	6	2h_3h	11h_12h	10	3	4	5	Regarder_la_tele	Autre_Me_branler	0	1	0	0	0	1	1	1	1		0			5	0
75116	F	16	1ere	Instagram	22h_23h	6h_7h	7	24h_1h	9h_10h	8	7	2	3	Jouer_console_ordi_ou_discuter_sur_internet_en_utilisant_un_ordinateur_ou_une_tablette	Autre_rever_dune_vie_parfaite	1	2	0	0	0	1	0	1	1	0	0			4	0
75116	F	16	1ere	Instagram	22h_23h	7h_8h	8	24h_1h	10h_11h	10	8	3	3	Travailler	Je_lis_un_livre_un_journal_ou_une_BD	1	2	0	0	0	1	0	1	1	1	0			0	0
75116	M	17	1ere	Instagram	23h_24h	6h_7h	6	1h_2h	10h_11h	9	6	5	6	Jouer_console_ordi_ou_discuter_sur_internet_en_utilisant_un_ordinateur_ou_une_tablette	Je_regarde_des_videos	1	2	0	0	0	0	0	0	1	2	0			4	0
75116	F	16	1ere	Instagram	23h_24h	7h_8h	7	24h_1h	9h_10h	9	6	7	5	Jouer_ou_discuter_en_utilisant_son_telephone_mobile	Je_regarde_des_videos	1	2	0	0	0	1	1	1	1	2	0			3	0
75116	F	16	1ere	Instagram	23h_24h	7h_8h	8	24h_1h	8h_9h	8	8	6	8	Jouer_ou_discuter_en_utilisant_son_telephone_mobile	Je_regarde_des_videos	0	2	0	0	0	1	0	1	1	2	1	0	0	2	1
75116	F	17	1ere	Instagram	Plus_tard_que_2h_du_matin	7h_8h	5	Plus_tard_que_3h_du_matin	Plus_tard_que_14h	12	3	7	1	Regarder_la_tele	Je_regarde_des_videos	0	1	0	0	0	1	0	1	1	2	1	0	1	5	1
75116	M	17	1ere	Instagram	23h_24h	7h_8h	8	1h_2h	9h_10h	11	6	7	6	Travailler	Je_regarde_des_videos	1	2	0	0	0	1	0	1	1	2	0			0	0
75116	M	16	1ere	Instagram	23h_24h	7h_8h	7	2h_3h	12h_13h	10	7	4	7	Jouer_console_ordi_ou_discuter_sur_internet_en_utilisant_un_ordinateur_ou_une_tablette	Je_regarde_des_videos	1	2	0	0	0	1	1	1	1	2	0			4	0
75116	M	17	1ere	Instagram	23h_24h	7h_8h	7	2h_3h	13h_14h	10	8	2	2	Regarder_la_tele	Je_regarde_la_tele	1	2	0	0	0	1	1	1	1	2	0			5	0
75116	M	16	1ere	Instagram	24h_1h	7h_8h	7	1h_2h	12h_13h	10	3	1	3	Regarder_la_tele	Je_regarde_la_tele	0	1	0	0	0	1	1	1	1	2	0			5	0
75116	F	16	1ere	Instagram	23h_24h	8h_9h	8	1h_2h	9h_10h	7	6	5	6	Travailler	Je_regarde_la_tele	0	2	0	1	1	1	0	1	1	2	0			0	0
75116	F	17	1ere	Instagram	23h_24h	7h_8h	8	2h_3h	12h_13h	12	8	3	1	Activite_en_famille_parents_freres_et_sœurs:_discussion_jeu_films	Je_suis_sur_les_reseaux_sociaux	1	2	0	0	0	1	1	1	1	3	0			0	0
75116	F	16	1ere	Instagram	22h_23h	6h_7h	8	24h_1h	8h_9h	9	8	3	5	Regarder_la_tele	Je_suis_sur_les_reseaux_sociaux	1	2	0	0	0	1	0	1	1	3	0			3	0
75116	M	17	1ere	Instagram	23h_24h	7h_8h	6	2h_3h	10h_11h	9	2	5	2	Regarder_la_tele	Je_suis_sur_les_reseaux_sociaux	0	1	0	0	0	1	1	1	1	3	0			4	0
75116	M	16	1ere	Instagram	24h_1h	7h_8h	7	1h_2h	10h_11h	8	6	4	7	Travailler	Je_suis_sur_les_reseaux_sociaux	0	2	0	0	0	1	0	1	1	3	0			0	0
75116	F	17	1ere	Instagram	23h_24h	7h_8h	8	1h_2h	12h_13h	11	7	3	7	Travailler	Je_suis_sur_les_reseaux_sociaux	0	2	0	0	0	1	0	1	1	3	1	0	1	0	1
75116	M	16	1ere	Instagram	23h_24h	7h_8h	7	24h_1h	9h_10h	9	6	3	2	Travailler	Je_suis_sur_les_reseaux_sociaux	1	2	0	0	0	1	1	1	1	3	0			0	0
75116	F	17	1ere	Instagram	23h_24h	7h_8h	7	1h_2h	9h_10h	8	7	10	4	Jouer_ou_discuter_en_utilisant_son_telephone_mobile	Jecoute_de_la_musique_ou_la_radio	1	2	0	0	0	1	0	1	1	2	0			4	0
75116	F	17	1ere	Instagram	23h_24h	7h_8h	7	1h_2h	9h_10h	8	7	10	4	Jouer_ou_discuter_en_utilisant_son_telephone_mobile	Jecoute_de_la_musique_ou_la_radio	1	2	0	0	0	1	0	1	1	2	0			4	0
75116	F	16	1ere	Instagram	23h_24h	7h_8h	7	24h_1h	11h_12h	9	6	3	1	Regarder_la_tele	Jecoute_de_la_musique_ou_la_radio	0	2	1	0	0	1	0	1	1	2	0			4	0
75116	M	16	1ere	Instagram	1h_2h	8h_9h	6	1h_2h	12h_13h	10	6	8	7	Jouer_console_ordi_ou_discuter_sur_internet_en_utilisant_un_ordinateur_ou_une_tablette	Jecoute_de_la_musique_ou_la_radio	0	2	1	0	1	1	0	1	1	2	0			5	0
75116	F	16	1ere	Instagram	23h_24h	7h_8h	8	2h_3h	10h_11h	10	8	4	8	Ecouter_de_la_musique	Jecoute_de_la_musique_ou_la_radio	1	2	0	1	1	1	1	1	1	2	0			0	0
75116	F	16	1ere	Instagram	Plus_tard_que_2h_du_matin	7h_8h	5	Plus_tard_que_3h_du_matin	12h_13h	10	3	1	2	Ecouter_de_la_musique	Jecoute_de_la_musique_ou_la_radio	0	1	1	0	0	1	0	1	1	2	0			0	0
75116	F	17	1ere	Instagram	23h_24h	6h_7h	6	2h_3h	9h_10h	6	3	2	8	Activite_en_famille_parents_freres_et_sœurs:_discussion_jeu_films	Jenvoie_des_SMS_ou_jutilise_une_messagerie_instantanee_iMessage_Whatsapp_sur_telephone_mobile	0	1	1	0	1	1	1	1	1	3	1	0	0	0	1
75116	F	17	1ere	Instagram	23h_24h	7h_8h	7	1h_2h	10h_11h	10	7	5	4	Jouer_ou_discuter_en_utilisant_son_telephone_mobile	Jenvoie_des_SMS_ou_jutilise_une_messagerie_instantanee_iMessage_Whatsapp_sur_telephone_mobile	1	2	0	0	0	1	0	1	1	3	0			3	0
75116	F	17	1ere	Instagram	24h_1h	7h_8h	6	Plus_tard_que_3h_du_matin	10h_11h	5	2	5	2	Jouer_ou_discuter_en_utilisant_son_telephone_mobile	Jenvoie_des_SMS_ou_jutilise_une_messagerie_instantanee_iMessage_Whatsapp_sur_telephone_mobile	0	1	0	0	0	1	0	1	1	3	0			5	0
75116	F	16	1ere	Instagram	23h_24h	7h_8h	8	1h_2h	11h_12h	10	8	5	6	Jouer_ou_discuter_en_utilisant_son_telephone_mobile	Jenvoie_des_SMS_ou_jutilise_une_messagerie_instantanee_iMessage_Whatsapp_sur_telephone_mobile	1	2	0	0	0	1	1	1	1	3	0			3	0
75116	F	16	1ere	Instagram	1h_2h	7h_8h	6	1h_2h	10h_11h	9	5	5	6	Jouer_ou_discuter_en_utilisant_son_telephone_mobile	Jenvoie_des_SMS_ou_jutilise_une_messagerie_instantanee_iMessage_Whatsapp_sur_telephone_mobile	0	1	0	0	0	1	1	1	1	3	0			2	0
75116	F	16	1ere	Instagram	23h_24h	6h_7h	6	1h_2h	10h_11h	9	9	3	5	Jouer_ou_discuter_en_utilisant_son_telephone_mobile	Jenvoie_des_SMS_ou_jutilise_une_messagerie_instantanee_iMessage_Whatsapp_sur_telephone_mobile	1	2	0	0	0	1	0	1	1	3	1	0	0	4	1
75116	F	17	1ere	Instagram	23h_24h	7h_8h	7	2h_3h	11h_12h	9	6	7	5	Jouer_ou_discuter_en_utilisant_son_telephone_mobile	Jenvoie_des_SMS_ou_jutilise_une_messagerie_instantanee_iMessage_Whatsapp_sur_telephone_mobile	0	2	0	0	0	1	1	1	1	3	0			5	0
75116	F	16	1ere	Instagram	23h_24h	7h_8h	8	2h_3h	11h_12h	8	5	2	3	Jouer_ou_discuter_en_utilisant_son_telephone_mobile	Jenvoie_des_SMS_ou_jutilise_une_messagerie_instantanee_iMessage_Whatsapp_sur_telephone_mobile	0	1	0	0	0	1	0	1	1	3	0			3	0
75116	F	16	1ere	Instagram	23h_24h	7h_8h	8	2h_3h	11h_12h	8	5	2	3	Jouer_ou_discuter_en_utilisant_son_telephone_mobile	Jenvoie_des_SMS_ou_jutilise_une_messagerie_instantanee_iMessage_Whatsapp_sur_telephone_mobile	0	1	0	0	0	1	0	1	1	3	0			3	0
75116	F	16	1ere	Instagram	24h_1h	7h_8h	7	2h_3h	11h_12h	11	4	8	4	Jouer_ou_discuter_en_utilisant_son_telephone_mobile	Jenvoie_des_SMS_ou_jutilise_une_messagerie_instantanee_iMessage_Whatsapp_sur_telephone_mobile	0	1	0	0	0	1	0	1	1	3	0			4	0
75116	F	16	1ere	Instagram	22h_23h	7h_8h	8	1h_2h	9h_10h	9	4	3	1	Travailler	Jenvoie_des_SMS_ou_jutilise_une_messagerie_instantanee_iMessage_Whatsapp_sur_telephone_mobile	0	1	0	0	0	1	0	1	1	3	0			0	0
75116	F	16	1ere	Instagram	24h_1h	7h_8h	8	2h_3h	11h_12h	9	7	5	2	Travailler	Jenvoie_des_SMS_ou_jutilise_une_messagerie_instantanee_iMessage_Whatsapp_sur_telephone_mobile	1	2	0	0	0	1	0	1	1	3	1	0	1	0	1
75116	M	17	1ere	Instagram	24h_1h	7h_8h	7	2h_3h	9h_10h	8	8	3	3	Travailler	Jenvoie_des_SMS_ou_jutilise_une_messagerie_instantanee_iMessage_Whatsapp_sur_telephone_mobile	1	2	0	0	0	1	1	1	1	3	0			0	0
75116	F	16	1ere	Instagram	23h_24h	7h_8h	7	1h_2h	11h_12h	9	6	2	3	Jouer_ou_discuter_en_utilisant_son_telephone_mobile	Je_lis_un_livre_un_journal_ou_une_BD	1	2	0	0	0	1	0	1	1	1	1	0	1	5	1
75116	M	16	1ere	Instagram	24h_1h	7h_8h	7	2h_3h	12h_13h	11	7	2	2	Regarder_la_tele	Je_regarde_la_tele	1	2	0	0	0	0	1	1	1	2	0			4	0
75116	F	15	1ere	Instagram	23h_24h	7h_8h	7	1h_2h	9h_10h	9	3	5	2	Jouer_ou_discuter_en_utilisant_son_telephone_mobile	Jenvoie_des_SMS_ou_jutilise_une_messagerie_instantanee_iMessage_Whatsapp_sur_telephone_mobile	0	1	0	0	0	1	0	1	1	3	0			2	0
75116	M	16	1ere	Le_insta_de_tara	Plus_tard_que_2h_du_matin	10h_11h	2	20h_21h	6h_7h	2	1	1	1	Travailler	Aucune_jattends_de_mendormir	0	1	0	0	0	1	1	1	1	0	1	1	1	0	1
75116	F	16	1ere	Snapchat	22h_23h	7h_8h	8	23h_24h	10h_11h	11	8	7	4	Activite_en_famille_parents_freres_et_sœurs:_discussion_jeu_films	Aucune_jattends_de_mendormir	1	2	0	1	1	0	0	0	1	0	0			0	0
75116	M	16	1ere	Snapchat	23h_24h	8h_9h	8	1h_2h	10h_11h	11	7	4	2	Jouer_ou_discuter_en_utilisant_son_telephone_mobile	Aucune_jattends_de_mendormir	1	2	0	0	0	1	0	1	1	0	0			2	0
75116	F	16	1ere	Snapchat	23h_24h	8h_9h	8	24h_1h	9h_10h	10	4	2	3	Jouer_ou_discuter_en_utilisant_son_telephone_mobile	Aucune_jattends_de_mendormir	0	1	0	0	0	1	0	1	1	0	0			4	0
75116	M	17	1ere	Snapchat	23h_24h	7h_8h	6	1h_2h	11h_12h	11	7	4	3	Jouer_console_ordi_ou_discuter_sur_internet_en_utilisant_un_ordinateur_ou_une_tablette	Je_regarde_des_videos	0	2	0	0	0	1	0	1	1	2	0			5	0
75116	F	16	1ere	Snapchat	24h_1h	8h_9h	7	Plus_tard_que_3h_du_matin	10h_11h	9	4	2	1	Regarder_la_tele	Je_suis_sur_les_reseaux_sociaux	0	1	0	0	0	1	0	1	1	3	1	0	0	5	1
75116	F	16	1ere	Snapchat	24h_1h	8h_9h	7	Plus_tard_que_3h_du_matin	10h_11h	9	4	2	1	Regarder_la_tele	Je_suis_sur_les_reseaux_sociaux	0	1	0	0	0	1	0	1	1	3	1	0	0	5	1
75116	F	16	1ere	Snapchat	24h_1h	7h_8h	7	1h_2h	9h_10h	9	6	2	4	Jouer_ou_discuter_en_utilisant_son_telephone_mobile	Jenvoie_des_SMS_ou_jutilise_une_messagerie_instantanee_iMessage_Whatsapp_sur_telephone_mobile	1	2	1	0	0	1	0	1	1	3	0			3	0
75116	F	16	1ere	Snapchat	22h_23h	7h_8h	8	23h_24h	10h_11h	10	7	2	3	Jouer_ou_discuter_en_utilisant_son_telephone_mobile	Jenvoie_des_SMS_ou_jutilise_une_messagerie_instantanee_iMessage_Whatsapp_sur_telephone_mobile	0	2	0	0	0	1	0	1	1	3	0			3	0
75116	F	16	1ere	Snapchat	24h_1h	7h_8h	7	Plus_tard_que_3h_du_matin	10h_11h	7	6	2	5	Jouer_ou_discuter_en_utilisant_son_telephone_mobile	Jenvoie_des_SMS_ou_jutilise_une_messagerie_instantanee_iMessage_Whatsapp_sur_telephone_mobile	0	2	1	0	0	1	0	1	1	3	1	0	1	5	1
75116	M	16	1ere	Snapchat	23h_24h	7h_8h	8	24h_1h	10h_11h	10	6	6	3	Jouer_ou_discuter_en_utilisant_son_telephone_mobile	Aucune_jattends_de_mendormir	1	2	0	0	0	1	1	1	1	0	0			4	0
75116	F	16	1ere	Snapchat	23h_24h	6h_7h	8	2h_3h	11h_12h	10	5	1	2	Aller_voir_des_amis	Jecoute_de_la_musique_ou_la_radio	1	1	0	0	0	0	0	0	1	2	0			0	0
75116	F	16	1ere	Snapchat	24h_1h	7h_8h	7	Plus_tard_que_3h_du_matin	10h_11h	7	6	2	5	Jouer_ou_discuter_en_utilisant_son_telephone_mobile	Jenvoie_des_SMS_ou_jutilise_une_messagerie_instantanee_iMessage_Whatsapp_sur_telephone_mobile	0	2	1	0	0	1	0	1	1	3	1	0	1	5	1
75116	M	16	1ere	Twitter	23h_24h	7h_8h	7	23h_24h	9h_10h	8	5	5	9	Travailler	Aucune_jattends_de_mendormir	1	1	1	0	1	1	0	1	1	0	0			0	0
75116	M	17	1ere	Twitter	24h_1h	8h_9h	8	1h_2h	11h_12h	11	7	7	5	Jouer_console_ordi_ou_discuter_sur_internet_en_utilisant_un_ordinateur_ou_une_tablette	Aucune_jattends_de_mendormir	0	2	0	0	0	1	0	1	1	0	0			5	0
75116	F	17	1ere	Twitter	22h_23h	7h_8h	6	Plus_tard_que_3h_du_matin	10h_11h	4	4	2	6	Travailler	Aucune_jattends_de_mendormir	1	1	1	0	0	1	1	1	1	0	0			0	0
75116	M	16	1ere	Twitter	24h_1h	7h_8h	7	2h_3h	12h_13h	10	5	4	5	Jouer_console_ordi_ou_discuter_sur_internet_en_utilisant_un_ordinateur_ou_une_tablette	Je_regarde_des_videos	0	1	0	0	0	1	0	1	1	2	0			5	0
75116	F	16	1ere	Twitter	1h_2h	7h_8h	6	Plus_tard_que_3h_du_matin	13h_14h	10	7	3	8	Jouer_ou_discuter_en_utilisant_son_telephone_mobile	Je_regarde_des_videos	0	2	0	0	0	1	0	1	1	2	0			3	0
75116	F	17	1ere	Twitter	23h_24h	6h_7h	6	2h_3h	10h_11h	8	7	4	1	Regarder_la_tele	Je_regarde_des_videos	1	2	0	0	0	1	0	1	1	2	0			3	0
75116	F	16	1ere	Twitter	24h_1h	7h_8h	7	2h_3h	11h_12h	10	5	6	5	Regarder_la_tele	Je_regarde_la_tele	1	1	1	0	0	1	1	1	1	2	1	0	1	5	1
75116	M	16	1ere	Twitter	23h_24h	7h_8h	6	1h_2h	11h_12h	10	5	9	4	Jouer_console_ordi_ou_discuter_sur_internet_en_utilisant_un_ordinateur_ou_une_tablette	Je_suis_sur_les_reseaux_sociaux	0	1	0	0	0	1	0	1	1	3	1	0	0	5	1
75116	F	17	1ere	Twitter	24h_1h	7h_8h	6	Plus_tard_que_3h_du_matin	12h_13h	10	4	4	4	Jouer_ou_discuter_en_utilisant_son_telephone_mobile	Je_suis_sur_les_reseaux_sociaux	0	1	0	0	0	0	0	0	1	3	0			4	0
75116	M	16	1ere	Twitter	23h_24h	7h_8h	7	1h_2h	10h_11h	9	8	3	2	Travailler	Je_suis_sur_les_reseaux_sociaux	1	2	0	0	0	1	0	1	1	3	1	0	0	0	1
75116	F	16	1ere	Twitter	22h_23h	7h_8h	8	1h_2h	12h_13h	10	5	2	3	Travailler	Je_suis_sur_les_reseaux_sociaux	0	1	0	0	0	0	0	0	1	3	0			0	0
75116	M	15	1ere	Twitter	23h_24h	7h_8h	8	1h_2h	10h_11h	10	9	2	1	Ecouter_de_la_musique	Jecoute_de_la_musique_ou_la_radio	1	2	0	0	0	0	0	0	1	2	0			0	0
75116	F	16	1ere	Twitter	23h_24h	7h_8h	7	1h_2h	9h_10h	10	6	1	5	Ecouter_de_la_musique	Jecoute_de_la_musique_ou_la_radio	0	2	1	0	0	1	0	1	1	2	0			0	0
75116	F	16	1ere	Twitter	23h_24h	7h_8h	8	1h_2h	11h_12h	11	7	10	5	Ecouter_de_la_musique	Jecoute_de_la_musique_ou_la_radio	0	2	1	0	1	1	0	1	1	2	1	0	1	0	1
75116	F	17	1ere	Twitter	23h_24h	7h_8h	8	2h_3h	12h_13h	12	7	8	3	Ecouter_de_la_musique	Jecoute_de_la_musique_ou_la_radio	1	2	0	1	1	1	0	1	1	2	0			0	0
75116	F	17	1ere	Twitter	23h_24h	7h_8h	7	Plus_tard_que_3h_du_matin	12h_13h	11	8	6	5	Ecouter_de_la_musique	Jecoute_de_la_musique_ou_la_radio	1	2	0	1	0	0	1	1	1	2	0			0	0
75116	F	16	1ere	Twitter	22h_23h	7h_8h	8	24h_1h	8h_9h	10	6	2	3	Jouer_ou_discuter_en_utilisant_son_telephone_mobile	Jecoute_de_la_musique_ou_la_radio	1	2	0	0	0	1	1	1	1	2	0			4	0
75116	M	17	1ere	Twitter	22h_23h	6h_7h	7	2h_3h	9h_10h	12	6	8	3	Travailler	Jecoute_de_la_musique_ou_la_radio	1	2	0	0	0	1	0	1	1	2	0			0	0
75116	F	17	1ere	Twitter	23h_24h	7h_8h	8	Plus_tard_que_3h_du_matin	8h_9h	4	7	3	7	Regarder_la_tele	Jenvoie_des_SMS_ou_jutilise_une_messagerie_instantanee_iMessage_Whatsapp_sur_telephone_mobile	1	2	0	0	0	1	0	1	1	3	0			4	0
75116	F	16	1ere	Twitter	24h_1h	7h_8h	6	1h_2h	11h_12h	9	4	7	3	Activite_en_famille_parents_freres_et_sœurs:_discussion_jeu_films	Jenvoie_des_SMS_ou_jutilise_une_messagerie_instantanee_iMessage_Whatsapp_sur_telephone_mobile	0	1	0	0	0	1	0	1	1	3	0			0	0
75116	F	17	1ere	Twitter	23h_24h	7h_8h	7	1h_2h	11h_12h	11	7	6	2	Ecouter_de_la_musique	Jenvoie_des_SMS_ou_jutilise_une_messagerie_instantanee_iMessage_Whatsapp_sur_telephone_mobile	1	2	0	0	0	1	0	1	1	3	0			0	0
75116	M	16	1ere	Twitter	24h_1h	6h_7h	7	2h_3h	11h_12h	10	4	5	7	Jouer_console_ordi_ou_discuter_sur_internet_en_utilisant_un_ordinateur_ou_une_tablette	Jenvoie_des_SMS_ou_jutilise_une_messagerie_instantanee_iMessage_Whatsapp_sur_telephone_mobile	0	1	0	0	0	0	0	0	1	3	1	0	1	5	1
75116	M	16	1ere	Twitter	23h_24h	7h_8h	7	2h_3h	11h_12h	9	8	1	5	Jouer_ou_discuter_en_utilisant_son_telephone_mobile	Jenvoie_des_SMS_ou_jutilise_une_messagerie_instantanee_iMessage_Whatsapp_sur_telephone_mobile	0	2	0	0	0	1	0	1	1	3	0			3	0
75116	F	17	1ere	Twitter	22h_23h	7h_8h	8	23h_24h	9h_10h	10	9	3	3	Jouer_ou_discuter_en_utilisant_son_telephone_mobile	Aucune_jattends_de_mendormir	1	2	0	0	0	1	1	1	1	0	0			3	0
75116	F	17	1ere	Twitter	23h_24h	8h_9h	7	1h_2h	11h_12h	10	5	5	6	Regarder_la_tele	Aucune_jattends_de_mendormir	0	1	0	0	0	1	0	1	1	0	0			3	0
75116	M	16	1ere	Twitter	24h_1h	8h_9h	8	2h_3h	10h_11h	8	9	2	1	Regarder_la_tele	Aucune_jattends_de_mendormir	1	2	0	0	0	1	0	1	1	0	0			5	0
75116	M	16	1ere	Twitter	23h_24h	6h_7h	7	23h_24h	10h_11h	10	8	4	1	Travailler	Je_suis_sur_les_reseaux_sociaux	1	2	0	0	0	1	0	1	1	3	0			0	0
75116	F	16	1ere	Twitter	23h_24h	7h_8h	7	1h_2h	11h_12h	11	5	7	9	Jouer_ou_discuter_en_utilisant_son_telephone_mobile	Je_suis_sur_les_reseaux_sociaux	0	1	0	0	0	1	1	1	1	3	0			5	0
75116	M	17	1ere	Youtube	24h_1h	7h_8h	8	1h_2h	12h_13h	12	10	4	9	Autre_Se_branler	Jenvoie_des_SMS_ou_jutilise_une_messagerie_instantanee_iMessage_Whatsapp_sur_telephone_mobile	1	2	1	0	1	1	1	1	1	3	1	1	0	0
77120	M	17	1ere	Aucun	21h_22h	7h_8h	8	22h_23h	8h_9h	11	3	2	3	Jouer_console_ordi_ou_discuter_sur_internet_en_utilisant_un_ordinateur_ou_une_tablette	Aucune_jattends_de_mendormir	1	1	1	0	0	0	0	0	1	0	0			2	0
77120	F	16	2nde	Aucun	22h_23h	6h_7h	8	23h_24h	10h_11h	10	9	1	1	Regarder_la_tele	Aucune_jattends_de_mendormir	1	2	0	0	0	1	1	1	1	0	0			1	0
77120	F	16	1ere	Aucun	21h_22h	6h_7h	8	22h_23h	9h_10h	10	7	1	5	Regarder_la_tele	Aucune_jattends_de_mendormir	1	2	0	0	0	0	0	0	1	0	0			3	0
77120	M	16	2nde	Aucun	22h_23h	6h_7h	8	23h_24h	9h_10h	11	6	5	5	Regarder_la_tele	Aucune_jattends_de_mendormir	0	2	0	0	0	1	0	1	1	0	0			4	0
77120	F	16	1ere	Aucun	22h_23h	6h_7h	8	21h_22h	8h_9h	10	4	3	1	Travailler	Aucune_jattends_de_mendormir	0	1	1	0	1	1	0	1	1	0	0			0	0
77120	F	17	1ere	Aucun	21h_22h	6h_7h	9	22h_23h	9h_10h	10	9	1	1	Regarder_la_tele	Aucune_jattends_de_mendormir	1	2	0	0	0	1	1	1	1	0	0			1	0
77120	F	17	1ere	Aucun	22h_23h	6h_7h	8	24h_1h	10h_11h	10	3	2	2	Jouer_ou_discuter_en_utilisant_son_telephone_mobile	Aucune_jattends_de_mendormir	0	1	0	0	0	0	0	0	1	0	0			5	0
77120	F	17	1ere	Aucun	21h_22h	6h_7h	7	23h_24h	10h_11h	9	7	5	3	Jouer_console_ordi_ou_discuter_sur_internet_en_utilisant_un_ordinateur_ou_une_tablette	Je_joue_sur_telephone_tablette_ordi_console	0	2	0	0	0	1	1	1	1	3	0			3	0
77120	M	15	2nde	Aucun	23h_24h	6h_7h	6	23h_24h	10h_11h	10	5	4	3	Lire_un_livre_un_journal_ou_une_BD	Je_lis_un_livre_un_journal_ou_une_BD	0	1	0	0	0	1	0	1	1	1	0			0	0
77120	F	16	2nde	Aucun	22h_23h	6h_7h	8	22h_23h	7h_8h	8	1	2	10	Travailler	Je_lis_un_livre_un_journal_ou_une_BD	0	1	0	1	1	1	0	1	1	1	0			0	0
77120	M	17	1ere	Aucun	22h_23h	6h_7h	7	24h_1h	9h_10h	9	8	4	2	Jouer_ou_discuter_en_utilisant_son_telephone_mobile	Je_regarde_des_videos	0	2	0	0	0	1	1	1	1	2	0			5	0
77120	F	16	1ere	Aucun	22h_23h	6h_7h	6	Plus_tard_que_3h_du_matin	9h_10h	5	6	2	1	Ecouter_de_la_musique	Je_regarde_des_videos	1	2	0	0	0	0	0	0	1	2	0			0	0
77120	M	17	2nde	Aucun	Plus_tard_que_2h_du_matin	6h_7h	5	Plus_tard_que_3h_du_matin	13h_14h	11	10	8	3	Jouer_console_ordi_ou_discuter_sur_internet_en_utilisant_un_ordinateur_ou_une_tablette	Je_regarde_des_videos	1	2	1	0	1	1	0	1	1	2	0			5	0
77120	F	16	2nde	Aucun	21h_22h	6h_7h	8	22h_23h	8h_9h	9	6	8	8	Regarder_la_tele	Je_regarde_la_tele	0	2	0	0	0	0	1	1	1	2	0			1	0
77120	M	16	2nde	Aucun	21h_22h	6h_7h	8	23h_24h	9h_10h	10	9	5	7	Travailler	Je_regarde_la_tele	0	2	0	0	0	1	1	1	1	2	0			0	0
77120	M	16	2nde	Aucun	22h_23h	6h_7h	7	24h_1h	10h_11h	10	7	4	4	Travailler	Je_regarde_la_tele	1	2	0	0	0	0	1	1	1	2	0			0	0
77120	M	17	2nde	Aucun	22h_23h	6h_7h	8	1h_2h	13h_14h	12	8	7	4	Ecouter_de_la_musique	Jecoute_de_la_musique_ou_la_radio	0	2	0	0	0	0	0	0	1	2	0			0	0
77120	F	16	2nde	Aucun	22h_23h	6h_7h	8	23h_24h	9h_10h	10	4	7	5	Ecouter_de_la_musique	Jecoute_de_la_musique_ou_la_radio	0	1	1	1	1	1	1	1	1	2	1	0	0	0	1
77120	F	16	1ere	Aucun	23h_24h	6h_7h	6	1h_2h	9h_10h	8	4	10	7	Jouer_console_ordi_ou_discuter_sur_internet_en_utilisant_un_ordinateur_ou_une_tablette	Jecoute_de_la_musique_ou_la_radio	0	1	0	0	0	1	0	1	1	2	0			5	0
77120	F	16	2nde	Aucun	21h_22h	6h_7h	10	23h_24h	11h_12h	12	7	1	1	Jouer_ou_discuter_en_utilisant_son_telephone_mobile	Jenvoie_des_SMS_ou_jutilise_une_messagerie_instantanee_iMessage_Whatsapp_sur_telephone_mobile	1	2	0	0	0	1	1	1	1	3	0			2	0
77120	F	15	2nde	Aucun	21h_22h	7h_8h	8	24h_1h	10h_11h	10	6	6	4	Ecouter_de_la_musique	Jenvoie_des_SMS_ou_jutilise_une_messagerie_instantanee_iMessage_Whatsapp_sur_telephone_mobile	1	2	0	1	0	1	1	1	1	3	1	0	0	0	1
77120	F	15	2nde	Aucun	23h_24h	6h_7h	7	1h_2h	10h_11h	10	4	7	3	Jouer_ou_discuter_en_utilisant_son_telephone_mobile	Jenvoie_des_SMS_ou_jutilise_une_messagerie_instantanee_iMessage_Whatsapp_sur_telephone_mobile	1	1	0	0	0	1	0	1	1	3	0			4	0
77120	M	17	2nde	Aucun	22h_23h	6h_7h	8	24h_1h	10h_11h	10	7	2	3	Activite_en_famille_parents_freres_et_sœurs:_discussion_jeu_films	Aucune_jattends_de_mendormir	0	2	0	0	0	1	0	1	1	0	0			0	0
77120	M	15	2nde	Aucun	23h_24h	6h_7h	6	24h_1h	11h_12h	12	7	2	4	Regarder_la_tele	Aucune_jattends_de_mendormir	0	2	0	0	0	1	0	1	1	0	0			5	0
77120	M	15	2nde	Aucun	23h_24h	6h_7h	6	24h_1h	11h_12h	12	7	2	4	Regarder_la_tele	Aucune_jattends_de_mendormir	0	2	0	0	0	1	0	1	1	0	0			5	0
77120	F	15	2nde	Autre_Skype	22h_23h	6h_7h	7	24h_1h	9h_10h	8	3	4	7	Jouer_ou_discuter_en_utilisant_son_telephone_mobile	Aucune_jattends_de_mendormir	0	1	0	0	0	0	0	0	1	0	0			4	0
77120	F	15	2nde	Autre_tinder	21h_22h	6h_7h	9	24h_1h	11h_12h	12	6	7	4	Lire_un_livre_un_journal_ou_une_BD	Je_lis_un_livre_un_journal_ou_une_BD	1	2	0	1	1	1	0	1	1	1	1	0	1	0	1
77120	M	16	2nde	Facebook	24h_1h	6h_7h	7	Plus_tard_que_3h_du_matin	9h_10h	9	7	5	2	Aller_voir_des_amis	Je_regarde_des_videos	0	2	0	0	0	1	1	1	1	2	1	0	1	0	1
77120	M	15	2nde	Facebook	23h_24h	6h_7h	7	Plus_tard_que_3h_du_matin	13h_14h	5	7	9	5	Jouer_console_ordi_ou_discuter_sur_internet_en_utilisant_un_ordinateur_ou_une_tablette	Je_regarde_des_videos	0	2	1	0	1	1	1	1	1	2	1	1	0	5	1
77120	M	16	2nde	Facebook	23h_24h	6h_7h	6	Plus_tard_que_3h_du_matin	12h_13h	10	5	6	8	Jouer_console_ordi_ou_discuter_sur_internet_en_utilisant_un_ordinateur_ou_une_tablette	Je_suis_sur_les_reseaux_sociaux	1	1	0	1	1	1	1	1	1	3	1	0	1	4	1
77120	M	16	2nde	Facebook	24h_1h	6h_7h	6	2h_3h	11h_12h	10	10	10	1	Jouer_console_ordi_ou_discuter_sur_internet_en_utilisant_un_ordinateur_ou_une_tablette	Jenvoie_des_SMS_ou_jutilise_une_messagerie_instantanee_iMessage_Whatsapp_sur_telephone_mobile	1	2	0	1	1	1	1	1	1	3	1	0	0	5	1
77120	M	15	2nde	Facebook	23h_24h	6h_7h	6	Plus_tard_que_3h_du_matin	11h_12h	8	6	7	1	Ecouter_de_la_musique	Aucune_jattends_de_mendormir	1	2	0	0	0	1	1	1	1	0	0			0	0
77120	M	16	2nde	Facebook	23h_24h	6h_7h	7	24h_1h	10h_11h	10	8	3	1	Jouer_console_ordi_ou_discuter_sur_internet_en_utilisant_un_ordinateur_ou_une_tablette	Aucune_jattends_de_mendormir	1	2	0	0	0	1	0	1	1	0	0			5	0
77120	M	16	2nde	Facebook	23h_24h	6h_7h	8	2h_3h	12h_13h	9	7	7	3	Jouer_console_ordi_ou_discuter_sur_internet_en_utilisant_un_ordinateur_ou_une_tablette	Aucune_jattends_de_mendormir	1	2	0	0	0	1	0	1	1	0	0			4	0
77120	M	16	1ere	Facebook	22h_23h	6h_7h	7	24h_1h	9h_10h	8	7	3	2	Travailler	Aucune_jattends_de_mendormir	0	2	0	0	0	1	1	1	1	0	0			0	0
77120	F	16	1ere	Facebook	22h_23h	6h_7h	7	1h_2h	12h_13h	8	7	5	8	Autre_telephone	Aucune_jattends_de_mendormir	0	2	0	0	0	1	0	1	1	0	0			4	0
77120	M	18	2nde	Facebook	1h_2h	6h_7h	4	2h_3h	13h_14h	10	5	8	3	Jouer_console_ordi_ou_discuter_sur_internet_en_utilisant_un_ordinateur_ou_une_tablette	Aucune_jattends_de_mendormir	0	1	0	0	0	0	0	0	1	0	0			5	0
77120	M	16	2nde	Facebook	23h_24h	6h_7h	7	2h_3h	11h_12h	10	7	6	3	Regarder_la_tele	Autre_branlette	1	2	1	0	0	1	1	1	1		1	0	1	5	1
77120	M	16	1ere	Facebook	23h_24h	6h_7h	5	Plus_tard_que_3h_du_matin	11h_12h	10	1	10	2	Jouer_console_ordi_ou_discuter_sur_internet_en_utilisant_un_ordinateur_ou_une_tablette	Je_joue_sur_telephone_tablette_ordi_console	0	1	0	1	1	1	1	1	1	3	1	0	1	5	1
77120	F	15	2nde	Facebook	23h_24h	6h_7h	7	1h_2h	11h_12h	11	8	5	5	Ecouter_de_la_musique	Je_joue_sur_telephone_tablette_ordi_console	0	2	0	0	0	1	1	1	1	3	1	0	0	0	1
77120	M	16	2nde	Facebook	24h_1h	6h_7h	6	Plus_tard_que_3h_du_matin	Plus_tard_que_14h	10	1	10	5	Jouer_console_ordi_ou_discuter_sur_internet_en_utilisant_un_ordinateur_ou_une_tablette	Je_joue_sur_telephone_tablette_ordi_console	0	1	0	0	0	1	1	1	1	3	1	0	0	5	1
77120	M	16	2nde	Facebook	21h_22h	6h_7h	8	23h_24h	9h_10h	11	7	5	8	Jouer_console_ordi_ou_discuter_sur_internet_en_utilisant_un_ordinateur_ou_une_tablette	Je_lis_un_livre_un_journal_ou_une_BD	1	2	0	1	1	1	1	1	1	1	0			3	0
77120	F	15	2nde	Facebook	22h_23h	6h_7h	7	23h_24h	11h_12h	12	10	1	1	Ecouter_de_la_musique	Je_lis_un_livre_un_journal_ou_une_BD	1	2	1	0	0	1	0	1	1	1	0			0	0
77120	M	17	1ere	Facebook	22h_23h	6h_7h	7	24h_1h	11h_12h	10	6	4	1	Jouer_ou_discuter_en_utilisant_son_telephone_mobile	Je_lis_un_livre_un_journal_ou_une_BD	1	2	0	0	0	1	0	1	1	1	0			4	0
77120	F	16	2nde	Facebook	21h_22h	6h_7h	8	23h_24h	10h_11h	10	6	6	7	Lire_un_livre_un_journal_ou_une_BD	Je_lis_un_livre_un_journal_ou_une_BD	0	2	0	0	0	0	0	0	1	1	0			0	0
77120	M	17	2nde	Facebook	Plus_tard_que_2h_du_matin	7h_8h	4	Plus_tard_que_3h_du_matin	13h_14h	8	4	9	4	Ecouter_de_la_musique	Je_regarde_des_videos	0	1	0	1	1	1	1	1	1	2	1	1	0	0	1
77120	M	16	2nde	Facebook	22h_23h	6h_7h	6	23h_24h	9h_10h	9	4	3	1	Jouer_console_ordi_ou_discuter_sur_internet_en_utilisant_un_ordinateur_ou_une_tablette	Je_regarde_des_videos	0	1	0	0	0	1	1	1	1	2	0			3	0
77120	M	17	1ere	Facebook	22h_23h	6h_7h	7	23h_24h	10h_11h	10	4	1	3	Ecouter_de_la_musique	Je_regarde_des_videos	0	1	0	0	0	1	1	1	1	2	0			0	0
77120	F	16	2nde	Facebook	23h_24h	6h_7h	7	1h_2h	10h_11h	9	7	4	7	Jouer_ou_discuter_en_utilisant_son_telephone_mobile	Je_regarde_des_videos	1	2	0	0	0	0	0	0	1	2	0			1	0
77120	M	15	2nde	Facebook	22h_23h	6h_7h	7	24h_1h	9h_10h	9	4	2	2	Jouer_ou_discuter_en_utilisant_son_telephone_mobile	Je_regarde_des_videos	0	1	0	0	0	0	0	0	1	2	0			1	0
77120	M	15	2nde	Facebook	24h_1h	6h_7h	6	2h_3h	10h_11h	8	4	4	1	Jouer_ou_discuter_en_utilisant_son_telephone_mobile	Je_regarde_des_videos	0	1	0	0	0	1	1	1	1	2	0			1	0
77120	M	16	2nde	Facebook	22h_23h	6h_7h	6	2h_3h	12h_13h	9	5	7	1	Regarder_la_tele	Je_regarde_des_videos	1	1	1	0	1	0	1	1	1	2	0			5	0
77120	M	16	1ere	Facebook	22h_23h	6h_7h	7	24h_1h	10h_11h	9	8	1	2	Jouer_console_ordi_ou_discuter_sur_internet_en_utilisant_un_ordinateur_ou_une_tablette	Je_regarde_la_tele	1	2	0	0	0	1	1	1	1	2	1	0	0	4	1
77120	M	15	2nde	Facebook	21h_22h	7h_8h	8	23h_24h	9h_10h	10	6	4	7	Regarder_la_tele	Je_regarde_la_tele	1	2	0	0	0	1	1	1	1	2	0			2	0
77120	F	17	1ere	Facebook	23h_24h	6h_7h	7	1h_2h	10h_11h	9	5	6	8	Regarder_la_tele	Je_regarde_la_tele	0	1	0	0	0	1	1	1	1	2	1	0	1	5	1
77120	F	15	2nde	Facebook	22h_23h	6h_7h	6	23h_24h	9h_10h	10	7	8	4	Jouer_console_ordi_ou_discuter_sur_internet_en_utilisant_un_ordinateur_ou_une_tablette	Je_suis_sur_les_reseaux_sociaux	1	2	0	0	0	1	1	1	1	3	0			5	0
77120	M	15	2nde	Facebook	24h_1h	6h_7h	7	2h_3h	13h_14h	12	6	5	6	Jouer_console_ordi_ou_discuter_sur_internet_en_utilisant_un_ordinateur_ou_une_tablette	Je_suis_sur_les_reseaux_sociaux	0	2	0	0	0	1	0	1	1	3	1	1	0	5	1
77120	F	16	2nde	Facebook	22h_23h	7h_8h	6	24h_1h	9h_10h	10	2	4	3	Jouer_console_ordi_ou_discuter_sur_internet_en_utilisant_un_ordinateur_ou_une_tablette	Je_suis_sur_les_reseaux_sociaux	0	1	1	0	1	1	1	1	1	3	1	0	0	4	1
77120	F	16	2nde	Facebook	22h_23h	6h_7h	7	23h_24h	11h_12h	10	7	4	1	Jouer_ou_discuter_en_utilisant_son_telephone_mobile	Je_suis_sur_les_reseaux_sociaux	1	2	0	0	0	1	0	1	1	3	0			3	0
77120	F	15	2nde	Facebook	21h_22h	6h_7h	9	23h_24h	9h_10h	9	5	2	6	Jouer_ou_discuter_en_utilisant_son_telephone_mobile	Je_suis_sur_les_reseaux_sociaux	1	1	0	0	0	0	0	0	1	3	0			1	0
77120	F	16	2nde	Facebook	22h_23h	6h_7h	7	1h_2h	11h_12h	10	8	6	5	Regarder_la_tele	Je_suis_sur_les_reseaux_sociaux	0	2	0	1	0	1	1	1	1	3	0			4	0
77120	F	16	2nde	Facebook	23h_24h	6h_7h	6	1h_2h	10h_11h	10	8	7	5	Regarder_la_tele	Je_suis_sur_les_reseaux_sociaux	0	2	0	0	0	1	1	1	1	3	0			5	0
77120	M	15	2nde	Facebook	23h_24h	7h_8h	7	1h_2h	12h_13h	11	3	5	8	Ecouter_de_la_musique	Jecoute_de_la_musique_ou_la_radio	1	1	1	0	1	1	0	1	1	2	0			0	0
77120	F	15	2nde	Facebook	23h_24h	6h_7h	7	1h_2h	13h_14h	10	1	2	1	Jouer_console_ordi_ou_discuter_sur_internet_en_utilisant_un_ordinateur_ou_une_tablette	Jecoute_de_la_musique_ou_la_radio	0	1	0	0	0	1	1	1	1	2	1	0	1	4	1
77120	F	16	2nde	Facebook	22h_23h	6h_7h	4	2h_3h	9h_10h	3	3	3	2	Ecouter_de_la_musique	Jecoute_de_la_musique_ou_la_radio	0	1	1	0	0	1	1	1	1	2	1	0	0	0	1
77120	F	15	2nde	Facebook	23h_24h	6h_7h	7	2h_3h	10h_11h	8	5	3	3	Ecouter_de_la_musique	Jecoute_de_la_musique_ou_la_radio	1	1	0	0	0	1	0	1	1	2	0			0	0
77120	F	16	2nde	Facebook	24h_1h	6h_7h	7	2h_3h	12h_13h	11	5	10	5	Ecouter_de_la_musique	Jecoute_de_la_musique_ou_la_radio	0	1	0	1	1	1	0	1	1	2	1	0	0	0	1
77120	M	16	1ere	Facebook	23h_24h	6h_7h	6	1h_2h	11h_12h	11	6	3	5	Jouer_console_ordi_ou_discuter_sur_internet_en_utilisant_un_ordinateur_ou_une_tablette	Jecoute_de_la_musique_ou_la_radio	0	2	0	0	0	1	1	1	1	2	1	0	1	5	1
77120	M	15	2nde	Facebook	22h_23h	6h_7h	7	Plus_tard_que_3h_du_matin	9h_10h	5	5	2	1	Regarder_la_tele	Jecoute_de_la_musique_ou_la_radio	1	1	0	0	0	0	0	0	1	2	0			3	0
77120	F	15	2nde	Facebook	22h_23h	6h_7h	8	23h_24h	10h_11h	10	8	8	1	Autre_preparer_pour_aller_dormir	Jenvoie_des_SMS_ou_jutilise_une_messagerie_instantanee_iMessage_Whatsapp_sur_telephone_mobile	0	2	0	0	0	0	0	0	1	3	0			0	0
77120	F	17	1ere	Facebook	22h_23h	7h_8h	9	24h_1h	10h_11h	13	9	1	1	Activite_en_famille_parents_freres_et_sœurs:_discussion_jeu_films	Jenvoie_des_SMS_ou_jutilise_une_messagerie_instantanee_iMessage_Whatsapp_sur_telephone_mobile	1	2	0	0	0	1	0	1	1	3	0			0	0
77120	F	17	1ere	Facebook	22h_23h	6h_7h	8	23h_24h	8h_9h	8	6	3	2	Jouer_console_ordi_ou_discuter_sur_internet_en_utilisant_un_ordinateur_ou_une_tablette	Jenvoie_des_SMS_ou_jutilise_une_messagerie_instantanee_iMessage_Whatsapp_sur_telephone_mobile	0	2	0	0	0	1	0	1	1	3	0			4	0
77120	F	17	1ere	Facebook	22h_23h	6h_7h	6	24h_1h	9h_10h	10	4	7	6	Jouer_ou_discuter_en_utilisant_son_telephone_mobile	Jenvoie_des_SMS_ou_jutilise_une_messagerie_instantanee_iMessage_Whatsapp_sur_telephone_mobile	0	1	1	1	1	1	1	1	1	3	1	0	0	4	1
77120	F	17	1ere	Facebook	22h_23h	6h_7h	7	22h_23h	9h_10h	10	6	3	3	Jouer_ou_discuter_en_utilisant_son_telephone_mobile	Jenvoie_des_SMS_ou_jutilise_une_messagerie_instantanee_iMessage_Whatsapp_sur_telephone_mobile	1	2	0	1	0	0	0	0	1	3	0			1	0
77120	F	16	1ere	Facebook	21h_22h	6h_7h	6	23h_24h	9h_10h	9	8	2	2	Jouer_ou_discuter_en_utilisant_son_telephone_mobile	Jenvoie_des_SMS_ou_jutilise_une_messagerie_instantanee_iMessage_Whatsapp_sur_telephone_mobile	0	2	0	1	0	1	1	1	1	3	1	0	0	4	1
77120	F	16	1ere	Facebook	22h_23h	6h_7h	5	24h_1h	11h_12h	11	5	7	3	Jouer_ou_discuter_en_utilisant_son_telephone_mobile	Jenvoie_des_SMS_ou_jutilise_une_messagerie_instantanee_iMessage_Whatsapp_sur_telephone_mobile	0	1	0	0	0	0	1	1	1	3	0			5	0
77120	F	17	1ere	Facebook	21h_22h	6h_7h	8	22h_23h	9h_10h	9	8	2	2	Jouer_ou_discuter_en_utilisant_son_telephone_mobile	Jenvoie_des_SMS_ou_jutilise_une_messagerie_instantanee_iMessage_Whatsapp_sur_telephone_mobile	1	2	0	0	0	1	0	1	1	3	0			5	0
77120	F	17	2nde	Facebook	21h_22h	6h_7h	7	23h_24h	10h_11h	12	4	7	5	Jouer_ou_discuter_en_utilisant_son_telephone_mobile	Jenvoie_des_SMS_ou_jutilise_une_messagerie_instantanee_iMessage_Whatsapp_sur_telephone_mobile	0	1	1	1	1	0	0	0	1	3	0			1	0
77120	F	16	2nde	Facebook	21h_22h	6h_7h	8	22h_23h	9h_10h	10	8	4	7	Lire_un_livre_un_journal_ou_une_BD	Jenvoie_des_SMS_ou_jutilise_une_messagerie_instantanee_iMessage_Whatsapp_sur_telephone_mobile	1	2	0	0	0	1	1	1	1	3	0			0	0
77120	F	16	1ere	Facebook	24h_1h	6h_7h	3	2h_3h	10h_11h	5	2	5	2	Regarder_la_tele	Jenvoie_des_SMS_ou_jutilise_une_messagerie_instantanee_iMessage_Whatsapp_sur_telephone_mobile	0	1	1	0	1	1	0	1	1	3	1	0	0	4	1
77120	F	16	2nde	Facebook	21h_22h	6h_7h	9	23h_24h	10h_11h	10	8	8	1	Regarder_la_tele	Jenvoie_des_SMS_ou_jutilise_une_messagerie_instantanee_iMessage_Whatsapp_sur_telephone_mobile	1	2	0	0	0	1	1	1	1	3	0			1	0
77120	F	16	2nde	Facebook	22h_23h	6h_7h	8	1h_2h	9h_10h	9	8	1	5	Travailler	Jenvoie_des_SMS_ou_jutilise_une_messagerie_instantanee_iMessage_Whatsapp_sur_telephone_mobile	1	2	0	0	0	1	0	1	1	3	0			0	0
77120	F	15	2nde	Facebook	21h_22h	6h_7h	8	22h_23h	11h_12h	7	7	6	5	Jouer_ou_discuter_en_utilisant_son_telephone_mobile	Jenvoie_des_SMS_ou_jutilise_une_messagerie_instantanee_iMessage_Whatsapp_sur_telephone_mobile	0	2	0	0	0	0	1	1	1	3	0			3	0
77120	F	16	2nde	Facebook	22h_23h	7h_8h	8	24h_1h	10h_11h	9	7	9	6	Jouer_ou_discuter_en_utilisant_son_telephone_mobile	Jenvoie_des_SMS_ou_jutilise_une_messagerie_instantanee_iMessage_Whatsapp_sur_telephone_mobile	1	2	0	1	1	0	0	0	1	3	1	0	0	4	1
77120	F	17	1ere	Facebook	22h_23h	6h_7h	9	23h_24h	10h_11h	10	7	1	1	Jouer_ou_discuter_en_utilisant_son_telephone_mobile	Aucune_jattends_de_mendormir	1	2	0	0	0	1	0	1	1	0	0			1	0
77120	M	17	1ere	Facebook	23h_24h	7h_8h	6	2h_3h	11h_12h	9	5	7	3	Jouer_console_ordi_ou_discuter_sur_internet_en_utilisant_un_ordinateur_ou_une_tablette	Je_joue_sur_telephone_tablette_ordi_console	0	1	0	1	1	1	0	1	1	3	0			5	0
77120	M	17	1ere	Facebook	23h_24h	7h_8h	6	2h_3h	11h_12h	9	5	7	3	Jouer_console_ordi_ou_discuter_sur_internet_en_utilisant_un_ordinateur_ou_une_tablette	Je_joue_sur_telephone_tablette_ordi_console	0	1	0	1	1	1	0	1	1	3	0			5	0
77120	F	17	1ere	Facebook	22h_23h	6h_7h	8	24h_1h	10h_11h	11	7	2	1	Jouer_ou_discuter_en_utilisant_son_telephone_mobile	Je_lis_un_livre_un_journal_ou_une_BD	1	2	0	0	0	1	0	1	1	1	0			2	0
77120	M	17	2nde	Facebook	23h_24h	6h_7h	8	1h_2h	9h_10h	10	6	8	3	Regarder_la_tele	Je_regarde_la_tele	0	2	0	0	0	1	1	1	1	2	1	0	0	5	1
77120	F	17	2nde	Facebook	24h_1h	6h_7h	5	2h_3h	11h_12h	7	5	6	10	Regarder_la_tele	Je_suis_sur_les_reseaux_sociaux	1	1	0	0	0	1	1	1	1	3	0			5	0
77120	F	16	2nde	Facebook	22h_23h	6h_7h	8	2h_3h	10h_11h	10	10	1	1	Regarder_la_tele	Jecoute_de_la_musique_ou_la_radio	1	2	0	0	0	0	0	0	1	2	0			4	0
77120	F	15	2nde	Facebook	22h_23h	6h_7h	7	23h_24h	7h_8h	8	7	5	5	Jouer_ou_discuter_en_utilisant_son_telephone_mobile	Jecoute_de_la_musique_ou_la_radio	1	2	0	1	0	0	0	0	1	2	1	0	1	3	1
77120	M	16	2nde	Facebook	22h_23h	6h_7h	8	24h_1h	9h_10h	11	9	2	1	Regarder_la_tele	Jecoute_de_la_musique_ou_la_radio	1	2	0	0	0	1	1	1	1	2	0			2	0
77120	F	16	2nde	Facebook	23h_24h	6h_7h	6	Plus_tard_que_3h_du_matin	Plus_tard_que_14h	11	9	10	4	Regarder_la_tele	Jenvoie_des_SMS_ou_jutilise_une_messagerie_instantanee_iMessage_Whatsapp_sur_telephone_mobile	0	2	1	0	1	1	1	1	1	3	0			3	0
77120	F	15	1ere	Google	21h_22h	7h_8h	8	23h_24h	9h_10h	10	8	2	4	Activite_en_famille_parents_freres_et_sœurs:_discussion_jeu_films	Je_lis_un_livre_un_journal_ou_une_BD	1	2	0	0	0	1	0	1	1	1	0			0	0
77120	M	16	1ere	Instagram	22h_23h	6h_7h	8	23h_24h	10h_11h	11	6	2	4	Regarder_la_tele	Aucune_jattends_de_mendormir	1	2	0	0	0	1	0	1	1	0	0			4	0
77120	F	16	2nde	Instagram	23h_24h	7h_8h	7	24h_1h	11h_12h	12	7	1	1	Jouer_ou_discuter_en_utilisant_son_telephone_mobile	Aucune_jattends_de_mendormir	1	2	0	0	0	1	0	1	1	0	0			1	0
77120	F	16	2nde	Instagram	22h_23h	6h_7h	8	24h_1h	9h_10h	9	6	1	8	Regarder_la_tele	Aucune_jattends_de_mendormir	1	2	0	0	0	1	1	1	1	0	0			3	0
77120	F	14	2nde	Instagram	22h_23h	6h_7h	7	1h_2h	9h_10h	9	5	1	1	Lire_un_livre_un_journal_ou_une_BD	Je_lis_un_livre_un_journal_ou_une_BD	0	1	0	0	0	1	0	1	1	1	0			0	0
77120	F	16	2nde	Instagram	23h_24h	6h_7h	7	2h_3h	11h_12h	10	7	6	4	Regarder_la_tele	Je_regarde_des_videos	0	2	0	0	0	1	1	1	1	2	0			4	0
77120	M	17	1ere	Instagram	22h_23h	6h_7h	7	2h_3h	11h_12h	9	7	7	4	Regarder_la_tele	Je_regarde_la_tele	0	2	0	0	0	1	1	1	1	2	1	1	0	4	1
77120	F	16	1ere	Instagram	23h_24h	6h_7h	6	24h_1h	10h_11h	11	5	7	7	Regarder_la_tele	Je_regarde_la_tele	0	1	0	1	1	1	1	1	1	2	0			5	0
77120	F	16	2nde	Instagram	22h_23h	6h_7h	6	2h_3h	12h_13h	11	1	8	6	Regarder_la_tele	Je_regarde_la_tele	0	1	0	0	0	1	0	1	1	2	0			3	0
77120	F	15	2nde	Instagram	23h_24h	6h_7h	6	1h_2h	12h_13h	12	8	7	2	Ecouter_de_la_musique	Je_suis_sur_les_reseaux_sociaux	1	2	0	0	0	0	0	0	1	3	0			0	0
77120	F	16	2nde	Instagram	24h_1h	6h_7h	6	2h_3h	10h_11h	8	5	5	7	Jouer_console_ordi_ou_discuter_sur_internet_en_utilisant_un_ordinateur_ou_une_tablette	Je_suis_sur_les_reseaux_sociaux	0	1	1	0	1	0	1	1	1	3	0			5	0
77120	F	16	1ere	Instagram	22h_23h	6h_7h	7	23h_24h	9h_10h	9	5	7	3	Jouer_ou_discuter_en_utilisant_son_telephone_mobile	Je_suis_sur_les_reseaux_sociaux	0	1	0	1	1	0	0	0	1	3	0			3	0
77120	F	16	2nde	Instagram	21h_22h	6h_7h	8	23h_24h	10h_11h	10	5	5	6	Regarder_la_tele	Je_suis_sur_les_reseaux_sociaux	0	1	0	1	0	1	0	1	1	3	0			4	0
77120	F	17	2nde	Instagram	24h_1h	6h_7h	6	Plus_tard_que_3h_du_matin	Plus_tard_que_14h	11	6	10	6	Regarder_la_tele	Je_suis_sur_les_reseaux_sociaux	1	2	0	0	0	0	0	0	1	3	0			4	0
77120	F	17	1ere	Instagram	22h_23h	6h_7h	7	23h_24h	8h_9h	8	2	2	6	Travailler	Je_suis_sur_les_reseaux_sociaux	0	1	0	0	0	1	0	1	1	3	0			0	0
77120	F	17	1ere	Instagram	21h_22h	6h_7h	8	24h_1h	10h_11h	11	4	3	4	Regarder_la_tele	Jecoute_de_la_musique_ou_la_radio	0	1	0	0	0	1	0	1	1	2	0			5	0
77120	M	15	2nde	Instagram	23h_24h	6h_7h	7	Plus_tard_que_3h_du_matin	10h_11h	10	10	5	10	Ecouter_de_la_musique	Jecoute_de_la_musique_ou_la_radio	1	2	1	1	1	1	1	1	1	2	0			0	0
77120	F	15	2nde	Instagram	23h_24h	6h_7h	6	24h_1h	12h_13h	12	5	8	4	Ecouter_de_la_musique	Jecoute_de_la_musique_ou_la_radio	0	1	1	0	1	0	1	1	1	2	0			0	0
77120	F	15	2nde	Instagram	21h_22h	6h_7h	8	23h_24h	9h_10h	12	8	6	7	Autre_parler_a_mon_copain	Jenvoie_des_SMS_ou_jutilise_une_messagerie_instantanee_iMessage_Whatsapp_sur_telephone_mobile	1	2	0	0	0	0	0	0	1	3	0			0	0
77120	F	15	2nde	Instagram	21h_22h	6h_7h	8	23h_24h	10h_11h	12	6	6	1	Ecouter_de_la_musique	Jenvoie_des_SMS_ou_jutilise_une_messagerie_instantanee_iMessage_Whatsapp_sur_telephone_mobile	0	2	0	0	0	1	1	1	1	3	1	0	0	0	1
77120	F	15	2nde	Instagram	23h_24h	6h_7h	6	Plus_tard_que_3h_du_matin	12h_13h	9	5	10	4	Jouer_ou_discuter_en_utilisant_son_telephone_mobile	Jenvoie_des_SMS_ou_jutilise_une_messagerie_instantanee_iMessage_Whatsapp_sur_telephone_mobile	0	1	0	0	0	1	1	1	1	3	0			3	0
77120	F	16	2nde	Instagram	23h_24h	6h_7h	6	24h_1h	10h_11h	10	6	3	1	Jouer_ou_discuter_en_utilisant_son_telephone_mobile	Jenvoie_des_SMS_ou_jutilise_une_messagerie_instantanee_iMessage_Whatsapp_sur_telephone_mobile	1	2	0	1	0	0	0	0	1	3	1	0	0	1	1
77120	F	15	2nde	Instagram	22h_23h	6h_7h	7	22h_23h	10h_11h	10	6	4	1	Jouer_ou_discuter_en_utilisant_son_telephone_mobile	Jenvoie_des_SMS_ou_jutilise_une_messagerie_instantanee_iMessage_Whatsapp_sur_telephone_mobile	0	2	0	0	0	1	1	1	1	3	0			3	0
77120	F	17	2nde	Instagram	22h_23h	6h_7h	6	Plus_tard_que_3h_du_matin	13h_14h	10	4	10	6	Regarder_la_tele	Jenvoie_des_SMS_ou_jutilise_une_messagerie_instantanee_iMessage_Whatsapp_sur_telephone_mobile	1	1	0	1	1	1	0	1	1	3	1	0	0	5	1
77120	F	16	1ere	Instagram	23h_24h	6h_7h	5	Plus_tard_que_3h_du_matin	10h_11h	8	7	3	3	Travailler	Jenvoie_des_SMS_ou_jutilise_une_messagerie_instantanee_iMessage_Whatsapp_sur_telephone_mobile	1	2	0	1	0	1	1	1	1	3	1	0	0	0	1
77120	F	16	2nde	Instagram	22h_23h	6h_7h	8	1h_2h	12h_13h	12	5	8	5	Regarder_la_tele	Aucune_jattends_de_mendormir	1	1	0	1	1	0	0	0	1	0	0			5	0
77120	F	15	2nde	Instagram	22h_23h	6h_7h	7	24h_1h	10h_11h	10	3	7	2	Regarder_la_tele	Aucune_jattends_de_mendormir	0	1	0	0	0	1	0	1	1	0	0			2	0
77120	F	16	2nde	Instagram	22h_23h	6h_7h	7	1h_2h	10h_11h	10	5	5	5	Jouer_ou_discuter_en_utilisant_son_telephone_mobile	Jecoute_de_la_musique_ou_la_radio	0	1	0	0	0	1	0	1	1	2	0			3	0
77120	M	16	2nde	Snapchat	22h_23h	6h_7h	7	23h_24h	10h_11h	10	9	1	1	Regarder_la_tele	Aucune_jattends_de_mendormir	1	2	0	0	0	0	1	1	1	0	0			3	0
77120	F	17	2nde	Snapchat	21h_22h	6h_7h	7	23h_24h	8h_9h	9	5	5	4	Lire_un_livre_un_journal_ou_une_BD	Je_lis_un_livre_un_journal_ou_une_BD	0	1	0	0	0	1	0	1	1	1	0			0	0
77120	M	16	2nde	Snapchat	22h_23h	6h_7h	8	23h_24h	9h_10h	11	7	6	3	Regarder_la_tele	Je_suis_sur_les_reseaux_sociaux	0	2	0	0	0	1	1	1	1	3	0			1	0
77120	F	15	2nde	Snapchat	23h_24h	6h_7h	6	1h_2h	11h_12h	10	6	8	7	Jouer_ou_discuter_en_utilisant_son_telephone_mobile	Jecoute_de_la_musique_ou_la_radio	0	2	0	0	0	1	1	1	1	2	0			1	0
77120	M	15	2nde	Snapchat	23h_24h	6h_7h	6	2h_3h	12h_13h	10	5	8	3	Regarder_la_tele	Jecoute_de_la_musique_ou_la_radio	1	1	0	0	0	0	0	0	1	2	1	1	0	1	1
77120	F	15	2nde	Snapchat	21h_22h	6h_7h	8	23h_24h	9h_10h	9	1	8	9	Jouer_ou_discuter_en_utilisant_son_telephone_mobile	Jenvoie_des_SMS_ou_jutilise_une_messagerie_instantanee_iMessage_Whatsapp_sur_telephone_mobile	0	1	0	0	0	0	1	1	1	3	0			4	0
77120	F	14	2nde	Snapchat	22h_23h	6h_7h	7	24h_1h	11h_12h	11	8	1	2	Jouer_ou_discuter_en_utilisant_son_telephone_mobile	Jenvoie_des_SMS_ou_jutilise_une_messagerie_instantanee_iMessage_Whatsapp_sur_telephone_mobile	1	2	0	0	0	1	0	1	1	3	0			2	0
77120	M	15	2nde	Snapchat	22h_23h	6h_7h	8	24h_1h	11h_12h	12	6	9	1	Autre_smartphone	Je_regarde_des_videos	0	2	0	0	0	0	0	0	1	2	0			4	0
77120	M	16	2nde	Snapchat	23h_24h	6h_7h	5	24h_1h	8h_9h	7	9	7	1	Jouer_ou_discuter_en_utilisant_son_telephone_mobile	Jecoute_de_la_musique_ou_la_radio	1	2	1	0	1	0	0	0	1	2	0			5	0
77120	F	16	1ere	Snapchat	21h_22h	6h_7h	7	22h_23h	11h_12h	13	1	5	7	Jouer_ou_discuter_en_utilisant_son_telephone_mobile	Jenvoie_des_SMS_ou_jutilise_une_messagerie_instantanee_iMessage_Whatsapp_sur_telephone_mobile	0	1	0	1	1	1	0	1	1	3	1	0	1	4	1
77120	F	17	1ere	Twitter	22h_23h	6h_7h	7	1h_2h	8h_9h	7	7	1	1	Regarder_la_tele	Aucune_jattends_de_mendormir	1	2	0	0	0	1	1	1	1	0	0			5	0
77120	F	17	1ere	Twitter	21h_22h	6h_7h	8	21h_22h	7h_8h	9	3	2	4	Jouer_console_ordi_ou_discuter_sur_internet_en_utilisant_un_ordinateur_ou_une_tablette	Aucune_jattends_de_mendormir	1	1	0	0	0	1	1	1	1	0	0			5	0
77120	M	16	2nde	Twitter	22h_23h	6h_7h	7	1h_2h	11h_12h	9	7	4	2	Regarder_la_tele	Aucune_jattends_de_mendormir	1	2	0	0	0	1	1	1	1	0	0			1	0
77120	M		2nde	Twitter	22h_23h	6h_7h	7	24h_1h	10h_11h	10	1	10	10	Ecouter_de_la_musique	Je_joue_sur_telephone_tablette_ordi_console	0	1	0	1	1	0	1	1	1	3	0			0	0
77120	F	15	2nde	Twitter	1h_2h	6h_7h	6	Plus_tard_que_3h_du_matin	12h_13h	10	5	3	5	Jouer_ou_discuter_en_utilisant_son_telephone_mobile	Je_joue_sur_telephone_tablette_ordi_console	1	1	0	0	0	1	1	1	1	3	0			5	0
77120	M	15	2nde	Twitter	23h_24h	7h_8h	8	2h_3h	12h_13h	10	7	5	8	Jouer_console_ordi_ou_discuter_sur_internet_en_utilisant_un_ordinateur_ou_une_tablette	Je_lis_un_livre_un_journal_ou_une_BD	0	2	0	0	0	1	0	1	1	1	1	0	0	5	1
77120	M	16	2nde	Twitter	21h_22h	6h_7h	7	23h_24h	9h_10h	16	10	2	2	Autr_danser	Je_lis_un_livre_un_journal_ou_une_BD	1	2	1	0	1	1	0	1	1	1	0			0	0
77120	F	17	2nde	Twitter	21h_22h	6h_7h	8	23h_24h	11h_12h	10	8	5	6	Ecouter_de_la_musique	Je_lis_un_livre_un_journal_ou_une_BD	0	2	0	1	0	1	0	1	1	1	1	0	0	0	1
77120	F	15	2nde	Twitter	23h_24h	6h_7h	7	24h_1h	11h_12h	10	2	2	5	Activite_en_famille_parents_freres_et_sœurs:_discussion_jeu_films	Je_regarde_des_videos	0	1	0	0	0	1	0	1	1	2	0			0	0
77120	F	16	2nde	Twitter	22h_23h	6h_7h	7	2h_3h	12h_13h	12	5	8	2	Jouer_console_ordi_ou_discuter_sur_internet_en_utilisant_un_ordinateur_ou_une_tablette	Je_regarde_des_videos	0	1	0	0	0	1	0	1	1	2	0			4	0
77120	M	16	2nde	Twitter	1h_2h	6h_7h	6	2h_3h	11h_12h	8	4	1	4	Jouer_ou_discuter_en_utilisant_son_telephone_mobile	Je_regarde_des_videos	0	1	0	0	0	1	0	1	1	2	0			4	0
77120	M	15	2nde	Twitter	21h_22h	6h_7h	7	22h_23h	11h_12h	10	5	6	2	Regarder_la_tele	Je_regarde_des_videos	0	1	1	0	0	1	1	1	1	2	1	0	0	3	1
77120	M	16	2nde	Twitter	21h_22h	6h_7h	9	23h_24h	9h_10h	12	7	3	4	Regarder_la_tele	Je_regarde_des_videos	0	2	0	0	0	0	0	0	1	2	0			2	0
77120	F	16	2nde	Twitter	23h_24h	7h_8h	7	1h_2h	11h_12h	10	6	5	4	Regarder_la_tele	Je_regarde_des_videos	0	2	0	0	0	0	0	0	1	2	0			2	0
77120	F	15	2nde	Twitter	22h_23h	6h_7h	8	23h_24h	11h_12h	10	8	3	3	Jouer_ou_discuter_en_utilisant_son_telephone_mobile	Je_suis_sur_les_reseaux_sociaux	1	2	0	0	0	1	1	1	1	3	0			3	0
77120	F	16	2nde	Twitter	21h_22h	6h_7h	7	23h_24h	9h_10h	9	8	6	4	Jouer_ou_discuter_en_utilisant_son_telephone_mobile	Je_suis_sur_les_reseaux_sociaux	1	2	0	0	0	1	0	1	1	3	1			3
77120	F	17	1ere	Twitter	21h_22h	6h_7h	7	24h_1h	9h_10h	8	2	4	2	Aller_voir_des_amis	Je_suis_sur_les_reseaux_sociaux	0	1	1	1	1	1	0	1	1	3	1	0	0	0	1
77120	M	16	2nde	Twitter	1h_2h	6h_7h	4	Plus_tard_que_3h_du_matin	10h_11h	13	6	10	8	Aller_voir_des_amis	Je_suis_sur_les_reseaux_sociaux	0	2	0	0	0	1	1	1	1	3	1	0	1	0	1
77120	F	16	1ere	Twitter	22h_23h	7h_8h	7	Plus_tard_que_3h_du_matin	11h_12h	11	4	9	8	Ecouter_de_la_musique	Je_suis_sur_les_reseaux_sociaux	0	1	1	0	1	0	1	1	1	3	1	0	0	0	1
77120	F	16	2nde	Twitter	22h_23h	6h_7h	8	1h_2h	11h_12h	11	5	10	1	Jouer_console_ordi_ou_discuter_sur_internet_en_utilisant_un_ordinateur_ou_une_tablette	Je_suis_sur_les_reseaux_sociaux	0	1	0	0	0	1	0	1	1	3	0			4	0
77120	F	15	2nde	Twitter	21h_22h	6h_7h	8	24h_1h	11h_12h	11	4	8	9	Jouer_ou_discuter_en_utilisant_son_telephone_mobile	Je_suis_sur_les_reseaux_sociaux	0	1	0	1	1	0	0	0	1	3	1	0	0	1	1
77120	F	15	2nde	Twitter	22h_23h	6h_7h	8	1h_2h	11h_12h	10	6	7	5	Jouer_ou_discuter_en_utilisant_son_telephone_mobile	Je_suis_sur_les_reseaux_sociaux	1	2	0	0	0	1	0	1	1	3	0			4	0
77120	F	15	2nde	Twitter	22h_23h	6h_7h	7	24h_1h	10h_11h	10	7	7	10	Jouer_ou_discuter_en_utilisant_son_telephone_mobile	Je_suis_sur_les_reseaux_sociaux	0	2	0	0	0	1	0	1	1	3	0			5	0
77120	F	16	1ere	Twitter	23h_24h	6h_7h	6	1h_2h	11h_12h	10	7	4	6	Jouer_ou_discuter_en_utilisant_son_telephone_mobile	Je_suis_sur_les_reseaux_sociaux	1	2	1	0	0	1	1	1	1	3	0			5	0
77120	F	15	2nde	Twitter	22h_23h	6h_7h	7	24h_1h	9h_10h	8	4	8	6	Jouer_ou_discuter_en_utilisant_son_telephone_mobile	Je_suis_sur_les_reseaux_sociaux	1	1	0	1	1	0	0	0	1	3	0			1	0
77120	M	16	2nde	Twitter	22h_23h	7h_8h	9	1h_2h	11h_12h	11	7	1	1	Jouer_ou_discuter_en_utilisant_son_telephone_mobile	Je_suis_sur_les_reseaux_sociaux	1	2	0	0	0	1	0	1	1	3	0			4	0
77120	F	15	2nde	Twitter	22h_23h	6h_7h	7	24h_1h	9h_10h	9	6	4	6	Lire_un_livre_un_journal_ou_une_BD	Je_suis_sur_les_reseaux_sociaux	0	2	0	0	0	1	1	1	1	3	0			0	0
77120	F	17	2nde	Twitter	22h_23h	6h_7h	7	23h_24h	12h_13h	12	5	6	6	Regarder_la_tele	Je_suis_sur_les_reseaux_sociaux	0	1	0	1	0	1	1	1	1	3	1	1	0	1	1
77120	F	16	1ere	Twitter	23h_24h	6h_7h	6	24h_1h	9h_10h	7	4	5	4	Ecouter_de_la_musique	Jecoute_de_la_musique_ou_la_radio	1	1	0	0	0	0	0	0	1	2	1	0	0	0	1
77120	M	17	2nde	Twitter	1h_2h	6h_7h	4	1h_2h	7h_8h	5	7	5	2	Jouer_ou_discuter_en_utilisant_son_telephone_mobile	Jecoute_de_la_musique_ou_la_radio	1	2	0	1	0	0	1	1	1	2	0			4	0
77120	F	16	2nde	Twitter	1h_2h	6h_7h	4	Plus_tard_que_3h_du_matin	11h_12h	8	3	3	1	Jouer_ou_discuter_en_utilisant_son_telephone_mobile	Jecoute_de_la_musique_ou_la_radio	1	1	0	1	0	1	1	1	1	2	1	0	1	5	1
77120	F	16	2nde	Twitter	1h_2h	6h_7h	4	Plus_tard_que_3h_du_matin	11h_12h	8	3	3	1	Jouer_ou_discuter_en_utilisant_son_telephone_mobile	Jecoute_de_la_musique_ou_la_radio	1	1	0	1	0	1	1	1	1	2	1	0	1	5	1
77120	F	15	2nde	Twitter	23h_24h	6h_7h	7	2h_3h	12h_13h	11	3	8	3	Jouer_ou_discuter_en_utilisant_son_telephone_mobile	Jecoute_de_la_musique_ou_la_radio	1	1	0	0	0	1	1	1	1	2	0			3	0
77120	F	16	2nde	Twitter	23h_24h	6h_7h	7	Plus_tard_que_3h_du_matin	13h_14h	14	3	6	4	Jouer_ou_discuter_en_utilisant_son_telephone_mobile	Jecoute_de_la_musique_ou_la_radio	0	1	0	0	0	1	0	1	1	2	1	0	1	5	1
77120	F	16	2nde	Twitter	23h_24h	6h_7h	6	2h_3h	11h_12h	12	5	9	5	Regarder_la_tele	Jecoute_de_la_musique_ou_la_radio	1	1	0	0	0	1	1	1	1	2	1	0	1	5	1
77120	F	16	1ere	Twitter	23h_24h	6h_7h	6	24h_1h	10h_11h	10	7	6	4	Activite_en_famille_parents_freres_et_sœurs:_discussion_jeu_films	Jenvoie_des_SMS_ou_jutilise_une_messagerie_instantanee_iMessage_Whatsapp_sur_telephone_mobile	1	2	0	0	0	1	0	1	1	3	0			0	0
77120	F	17	1ere	Twitter	22h_23h	6h_7h	8	1h_2h	9h_10h	7	6	7	6	Autre_lire_ma_Bible	Jenvoie_des_SMS_ou_jutilise_une_messagerie_instantanee_iMessage_Whatsapp_sur_telephone_mobile	1	2	0	0	0	1	0	1	1	3	0			0	0
77120	F	16	2nde	Twitter	23h_24h	6h_7h	5	Plus_tard_que_3h_du_matin	12h_13h	11	5	7	6	Ecouter_de_la_musique	Jenvoie_des_SMS_ou_jutilise_une_messagerie_instantanee_iMessage_Whatsapp_sur_telephone_mobile	0	1	0	0	0	1	0	1	1	3	1	0	0	0	1
77120	M	15	2nde	Twitter	Plus_tard_que_2h_du_matin	6h_7h	5	Plus_tard_que_3h_du_matin	Plus_tard_que_14h	12	5	5	3	Jouer_console_ordi_ou_discuter_sur_internet_en_utilisant_un_ordinateur_ou_une_tablette	Jenvoie_des_SMS_ou_jutilise_une_messagerie_instantanee_iMessage_Whatsapp_sur_telephone_mobile	1	1	0	0	0	1	0	1	1	3	1	1	0	1	1
77120	F	17	1ere	Twitter	24h_1h	6h_7h	6	2h_3h	10h_11h	8	3	2	1	Jouer_ou_discuter_en_utilisant_son_telephone_mobile	Jenvoie_des_SMS_ou_jutilise_une_messagerie_instantanee_iMessage_Whatsapp_sur_telephone_mobile	0	1	0	0	0	1	1	1	1	3	1	0	0	4	1
77120	F	16	2nde	Twitter	22h_23h	6h_7h	8	1h_2h	11h_12h	12	4	4	5	Jouer_ou_discuter_en_utilisant_son_telephone_mobile	Jenvoie_des_SMS_ou_jutilise_une_messagerie_instantanee_iMessage_Whatsapp_sur_telephone_mobile	1	1	0	1	0	1	1	1	1	3	1	0	0	5	1
77120	F	16	2nde	Twitter	22h_23h	7h_8h	9	1h_2h	10h_11h	11	8	7	5	Jouer_ou_discuter_en_utilisant_son_telephone_mobile	Jenvoie_des_SMS_ou_jutilise_une_messagerie_instantanee_iMessage_Whatsapp_sur_telephone_mobile	0	2	0	0	0	0	1	1	1	3	0			3	0
77120	F	16	2nde	Twitter	23h_24h	6h_7h	6	2h_3h	11h_12h	10	5	5	2	Jouer_ou_discuter_en_utilisant_son_telephone_mobile	Jenvoie_des_SMS_ou_jutilise_une_messagerie_instantanee_iMessage_Whatsapp_sur_telephone_mobile	1	1	0	0	0	1	0	1	1	3	0			5	0
77120	F	17	1ere	Twitter	21h_22h	6h_7h	7	23h_24h	10h_11h	9	8	1	1	Lire_un_livre_un_journal_ou_une_BD	Jenvoie_des_SMS_ou_jutilise_une_messagerie_instantanee_iMessage_Whatsapp_sur_telephone_mobile	1	2	0	1	0	1	0	1	1	3	0			0	0
77120	M	16	2nde	Twitter	21h_22h	6h_7h	8	1h_2h	9h_10h	11	5	3	3	Regarder_la_tele	Jenvoie_des_SMS_ou_jutilise_une_messagerie_instantanee_iMessage_Whatsapp_sur_telephone_mobile	0	1	0	0	0	1	1	1	1	3	0			3	0
77120	F	15	2nde	Twitter	23h_24h	6h_7h	6	24h_1h	10h_11h	10	4	2	5	Regarder_la_tele	Jenvoie_des_SMS_ou_jutilise_une_messagerie_instantanee_iMessage_Whatsapp_sur_telephone_mobile	0	1	0	1	1	1	1	1	1	3	1	0	0	5	1
77120	F	15	2nde	Twitter	23h_24h	6h_7h	7	24h_1h	11h_12h	10	5	5	2	Regarder_la_tele	Jenvoie_des_SMS_ou_jutilise_une_messagerie_instantanee_iMessage_Whatsapp_sur_telephone_mobile	0	1	0	0	0	1	1	1	1	3	0			4	0
77120	F	15	2nde	Twitter	23h_24h	6h_7h	8	2h_3h	11h_12h	11	5	6	5	Travailler	Jenvoie_des_SMS_ou_jutilise_une_messagerie_instantanee_iMessage_Whatsapp_sur_telephone_mobile	1	1	0	1	0	0	0	0	1	3	0			0	0
77120	M	16	2nde	Twitter	23h_24h	7h_8h	8	2h_3h	10h_11h	7	6	1	5	Travailler	Aucune_jattends_de_mendormir	1	2	0	0	0	1	1	1	1	0	0			0	0
77120	F	16	1ere	Twitter	22h_23h	6h_7h	7	2h_3h	11h_12h	13	4	7	7	Ecouter_de_la_musique	Jecoute_de_la_musique_ou_la_radio	0	1	0	0	0	1	0	1	1	2	0			0	0
77120	F	15	2nde	Twitter	24h_1h	6h_7h	7	1h_2h	12h_13h	11	8	1	5	Jouer_ou_discuter_en_utilisant_son_telephone_mobile	Jecoute_de_la_musique_ou_la_radio	1	2	0	0	0	1	1	1	1	2	0			3	0
77120	M	16	2nde	Youtube	21h_22h	6h_7h	7	23h_24h	8h_9h	9	7	9	8	Regarder_la_tele	Aucune_jattends_de_mendormir	1	2	0	0	0	1	1	1	1	0	0			5	0
77120	M	17	1ere	Youtube	24h_1h	7h_8h	5	24h_1h	10h_11h	9	6	6	3	Jouer_console_ordi_ou_discuter_sur_internet_en_utilisant_un_ordinateur_ou_une_tablette	Je_regarde_des_videos	0	2	0	0	0	0	0	0	1	2	0			4	0
77120	M	18	1ere	Youtube	22h_23h	6h_7h	8	24h_1h	11h_12h	10	3	9	1	Jouer_console_ordi_ou_discuter_sur_internet_en_utilisant_un_ordinateur_ou_une_tablette	Je_regarde_des_videos	1	1	1	0	1	1	1	1	1	2	0			5	0
91290	F	16	2nde	Aucun	22h_23h	6h_7h	7	23h_24h	8h_9h	9	4	3	2	Lire_un_livre_un_journal_ou_une_BD	Aucune_jattends_de_mendormir	1	1	1	0	0	1	0	1	1	0	0			0	0
91290	F	15	2nde	Aucun	21h_22h	6h_7h	8	22h_23h	10h_11h	10	10	4	5	Lire_un_livre_un_journal_ou_une_BD	Je_lis_un_livre_un_journal_ou_une_BD	1	2	0	0	0	0	0	0	1	1	0			0	0
91290	M	15	2nde	Aucun	22h_23h	6h_7h	8	2h_3h	9h_10h	8	4	6	1	Jouer_console_ordi_ou_discuter_sur_internet_en_utilisant_un_ordinateur_ou_une_tablette	Je_regarde_des_videos	0	1	1	0	1	0	0	0	1	2	0			4	0
91290	M	15	2nde	Aucun	23h_24h	6h_7h	7	1h_2h	10h_11h	10	7	2	2	Jouer_console_ordi_ou_discuter_sur_internet_en_utilisant_un_ordinateur_ou_une_tablette	Je_regarde_des_videos	1	2	0	0	0	1	0	1	1	2	0			4	0
91290	F	15	2nde	Aucun	21h_22h	6h_7h	8	22h_23h	10h_11h	10	8	1	2	Jouer_ou_discuter_en_utilisant_son_telephone_mobile	Je_regarde_des_videos	1	2	0	0	0	0	0	0	1	2	0			4	0
91290	M	16	2nde	Aucun	21h_22h	6h_7h	7	24h_1h	10h_11h	9	7	3	2	Jouer_ou_discuter_en_utilisant_son_telephone_mobile	Je_regarde_des_videos	0	2	0	0	0	1	0	1	1	2	0			4	0
91290	F	16	2nde	Aucun	24h_1h	6h_7h	7	24h_1h	11h_12h	11	6	9	9	Travailler	Je_regarde_des_videos	0	2	0	1	1	1	0	1	1	2	0			0	0
91290	F	16	2nde	Aucun	24h_1h	6h_7h	7	24h_1h	11h_12h	12	6	9	9	Travailler	Je_regarde_des_videos	0	2	0	1	1	0	0	0	1	2	0			0	0
91290	F	15	2nde	Aucun	21h_22h	7h_8h	9	24h_1h	10h_11h	10	8	1	2	Jouer_ou_discuter_en_utilisant_son_telephone_mobile	Jecoute_de_la_musique_ou_la_radio	1	2	0	0	0	0	0	0	1	2	0			2	0
91290	F	15	2nde	Aucun	21h_22h	6h_7h	8	23h_24h	9h_10h	12	8	1	5	Lire_un_livre_un_journal_ou_une_BD	Jecoute_de_la_musique_ou_la_radio	1	2	0	0	0	0	0	0	0	2	0			0	0
91290	M	15	2nde	Facebook	21h_22h	6h_7h	9	23h_24h	11h_12h	11	8	1	1	Jouer_ou_discuter_en_utilisant_son_telephone_mobile	Aucune_jattends_de_mendormir	0	2	0	0	0	0	0	0	1	0	0			3	0
91290	F	16	2nde	Facebook	24h_1h	6h_7h	7	24h_1h	8h_9h	9	7	6	1	Jouer_ou_discuter_en_utilisant_son_telephone_mobile	Jenvoie_des_SMS_ou_jutilise_une_messagerie_instantanee_iMessage_Whatsapp_sur_telephone_mobile	1	2	0	0	0	0	1	1	1	3	0			5	0
91290	M	15	2nde	Google	22h_23h	7h_8h	9	23h_24h	10h_11h	11	9	1	2	Lire_un_livre_un_journal_ou_une_BD	Je_lis_un_livre_un_journal_ou_une_BD	1	2	0	0	0	1	0	1	1	1	0			0	0
91290	F	16	2nde	Instagram	23h_24h	6h_7h	7	23h_24h	8h_9h	9	7	4	5	Activite_en_famille_parents_freres_et_sœurs:_discussion_jeu_films	Aucune_jattends_de_mendormir	0	2	0	0	0	0	0	0	1	0	0			0	0
91290	F	15	2nde	Instagram	22h_23h	7h_8h	8	24h_1h	9h_10h	10	7	2	5	Activite_en_famille_parents_freres_et_sœurs:_discussion_jeu_films	Aucune_jattends_de_mendormir	1	2	0	0	0	1	1	1	1	0	0			0	0
91290	M	15	2nde	Instagram	23h_24h	6h_7h	7	2h_3h	9h_10h	6	10	7	4	Ecouter_de_la_musique	Aucune_jattends_de_mendormir	1	2	0	0	0	0	0	0	1	0	0			0	0
91290	M	15	2nde	Instagram	21h_22h	7h_8h	9	24h_1h	10h_11h	10	8	5	1	Ecouter_de_la_musique	Aucune_jattends_de_mendormir	0	2	0	0	0	1	0	1	1	0	0			0	0
91290	M	15	2nde	Instagram	21h_22h	6h_7h	10	22h_23h	8h_9h	11	8	10	1	Jouer_console_ordi_ou_discuter_sur_internet_en_utilisant_un_ordinateur_ou_une_tablette	Aucune_jattends_de_mendormir	1	2	0	0	0	0	0	0	1	0	0			4	0
91290	M	15	2nde	Instagram	22h_23h	7h_8h	8	1h_2h	11h_12h	10	5	7	2	Jouer_console_ordi_ou_discuter_sur_internet_en_utilisant_un_ordinateur_ou_une_tablette	Aucune_jattends_de_mendormir	0	1	0	0	0	1	0	1	1	0	0			5	0
91290	M	14	2nde	Instagram	21h_22h	6h_7h	8	23h_24h	9h_10h	11	7	3	3	Jouer_ou_discuter_en_utilisant_son_telephone_mobile	Aucune_jattends_de_mendormir	0	2	0	0	0	1	1	1	1	0	0			5	0
91290	F	15	2nde	Instagram	22h_23h	6h_7h	8	2h_3h	11h_12h	10	7	2	5	Regarder_la_tele	Aucune_jattends_de_mendormir	1	2	1	0	0	1	0	1	1	0	0			2	0
91290	F	16	2nde	Instagram	21h_22h	6h_7h	8	23h_24h	9h_10h	9	9	3	4	Ecouter_de_la_musique	Aucune_jattends_de_mendormir	1	2	0	0	0	1	0	1	1	0	0			0	0
91290	M	16	2nde	Instagram	23h_24h	7h_8h	8	23h_24h	12h_13h	10	9	7	4	Ecouter_de_la_musique	Aucune_jattends_de_mendormir	1	2	0	0	0	0	0	0	1	0	0			0	0
91290	M	16	2nde	Instagram	22h_23h	6h_7h	4	Plus_tard_que_3h_du_matin	9h_10h	6	4	3	1	Jouer_console_ordi_ou_discuter_sur_internet_en_utilisant_un_ordinateur_ou_une_tablette	Aucune_jattends_de_mendormir	1	1	1	1	0	1	1	1	1	0	1	0	0	4	1
91290	F	15	2nde	Instagram	22h_23h	7h_8h	7	24h_1h	12h_13h	11	3	8	6	Jouer_ou_discuter_en_utilisant_son_telephone_mobile	Aucune_jattends_de_mendormir	0	1	1	0	1	0	0	0	1	0	0			4	0
91290	F	14	2nde	Instagram	22h_23h	6h_7h	8	24h_1h	10h_11h	10	7	1	2	Jouer_ou_discuter_en_utilisant_son_telephone_mobile	Aucune_jattends_de_mendormir	1	2	0	0	0	0	0	0	1	0	0			1	0
91290	F	16	2nde	Instagram	22h_23h	7h_8h	8	1h_2h	11h_12h	11	8	5	3	Jouer_ou_discuter_en_utilisant_son_telephone_mobile	Aucune_jattends_de_mendormir	1	2	0	0	0	0	0	0	1	0	0			1	0
91290	M	16	2nde	Instagram	1h_2h	7h_8h	5	2h_3h	12h_13h	10	5	6	1	Regarder_la_tele	Aucune_jattends_de_mendormir	1	1	0	0	0	1	0	1	1	0	1	0	1	3	1
91290	M	15	2nde	Instagram	24h_1h	7h_8h	7	2h_3h	12h_13h	10	8	2	5	Regarder_la_tele	Aucune_jattends_de_mendormir	1	2	0	0	0	1	1	1	1	0	0			5	0
91290	F	15	2nde	Instagram	20h_21h	6h_7h	12	22h_23h	12h_13h	13	8	1	6	Travailler	Aucune_jattends_de_mendormir	1	2	0	0	0	0	1	1	1	0	0			0	0
91290	F	15	2nde	Instagram	21h_22h	7h_8h	8	2h_3h	10h_11h	9	4	9	8	Jouer_ou_discuter_en_utilisant_son_telephone_mobile	Autre_je_reve_dune_vie_que_jaurais_voulu_avoir	0	1	0	0	0	0	1	1	1	0	0			1	0
91290	F	16	2nde	Instagram	22h_23h	6h_7h	7	1h_2h	13h_14h	12	7	8	5	Autre_regarder_Netflix	Autre_Netflix	1	2	0	0	0	1	0	1	1	2	0			5	0
91290	F	16	2nde	Instagram	21h_22h	7h_8h	8	23h_24h	9h_10h	10	8	2	3	Jouer_ou_discuter_en_utilisant_son_telephone_mobile	Autre_Netflix	1	2	0	0	0	1	0	1	1	2	0			4	0
91290	F	15	2nde	Instagram	21h_22h	6h_7h	8	23h_24h	9h_10h	11	5	6	7	Regarder_la_tele	Je_joue_sur_telephone_tablette_ordi_console	1	1	0	1	1	1	1	1	1	3	0			4	0
91290	F	15	2nde	Instagram	22h_23h	6h_7h	9	24h_1h	9h_10h	9	10	2	3	Jouer_ou_discuter_en_utilisant_son_telephone_mobile	Je_lis_un_livre_un_journal_ou_une_BD	1	2	0	0	0	0	0	0	1	1	0			5	0
91290	M	16	2nde	Instagram	24h_1h	7h_8h	6	1h_2h	11h_12h	10	6	4	2	Jouer_ou_discuter_en_utilisant_son_telephone_mobile	Je_lis_un_livre_un_journal_ou_une_BD	1	2	0	0	0	1	1	1	1	1	1	1	0	3	1
91290	M	16	2nde	Instagram	23h_24h	6h_7h	7	Plus_tard_que_3h_du_matin	12h_13h	11	3	7	5	Lire_un_livre_un_journal_ou_une_BD	Je_lis_un_livre_un_journal_ou_une_BD	0	1	0	0	0	0	0	0	1	1	0			0	0
91290	F	16	2nde	Instagram	1h_2h	7h_8h	4	Plus_tard_que_3h_du_matin	13h_14h	10	7	2	1	Lire_un_livre_un_journal_ou_une_BD	Je_lis_un_livre_un_journal_ou_une_BD	1	2	0	0	0	0	1	1	1	1	0			0	0
91290	M	17	2nde	Instagram	24h_1h	6h_7h	4	Plus_tard_que_3h_du_matin	13h_14h	10	1	8	1	Jouer_console_ordi_ou_discuter_sur_internet_en_utilisant_un_ordinateur_ou_une_tablette	Je_regarde_des_videos	1	1	1	0	1	1	1	1	1	2	0			5	0
91290	M	15	2nde	Instagram	22h_23h	7h_8h	8	23h_24h	7h_8h	8	9	1	1	Jouer_console_ordi_ou_discuter_sur_internet_en_utilisant_un_ordinateur_ou_une_tablette	Je_regarde_des_videos	1	2	0	0	0	1	1	1	1	2	0			2	0
91290	F	15	2nde	Instagram	24h_1h	6h_7h	6	1h_2h	12h_13h	10	9	3	9	Jouer_ou_discuter_en_utilisant_son_telephone_mobile	Je_regarde_des_videos	0	2	0	0	0	1	1	1	1	2	0			4	0
91290	M	15	2nde	Instagram	24h_1h	7h_8h	6	2h_3h	10h_11h	9	5	1	1	Activite_en_famille_parents_freres_et_sœurs:_discussion_jeu_films	Je_regarde_des_videos	1	1	0	0	0	0	0	0	1	2	0			0	0
91290	M	17	2nde	Instagram	1h_2h	7h_8h	6	Plus_tard_que_3h_du_matin	13h_14h	7	5	9	7	Jouer_console_ordi_ou_discuter_sur_internet_en_utilisant_un_ordinateur_ou_une_tablette	Je_regarde_des_videos	1	1	0	0	0	1	1	1	1	2	0			5	0
91290	M	15	2nde	Instagram	23h_24h	7h_8h	6	1h_2h	11h_12h	9	8	4	3	Jouer_console_ordi_ou_discuter_sur_internet_en_utilisant_un_ordinateur_ou_une_tablette	Je_regarde_des_videos	1	2	0	0	0	0	1	1	1	2	0			3	0
91290	M	15	2nde	Instagram	22h_23h	7h_8h	8	1h_2h	12h_13h	12	8	3	7	Jouer_console_ordi_ou_discuter_sur_internet_en_utilisant_un_ordinateur_ou_une_tablette	Je_regarde_des_videos	1	2	0	1	1	1	0	1	1	2	0			2	0
91290	M	15	2nde	Instagram	22h_23h	7h_8h	7	24h_1h	10h_11h	10	7	8	3	Jouer_console_ordi_ou_discuter_sur_internet_en_utilisant_un_ordinateur_ou_une_tablette	Je_regarde_des_videos	1	2	0	0	0	1	0	1	1	2	0			4	0
91290	F	15	2nde	Instagram	22h_23h	6h_7h	7	1h_2h	12h_13h	11	5	3	1	Jouer_ou_discuter_en_utilisant_son_telephone_mobile	Je_regarde_des_videos	0	1	0	0	0	1	0	1	1	2	0			4	0
91290	M	14	2nde	Instagram	22h_23h	7h_8h	8	1h_2h	10h_11h	8	7	5	2	Jouer_ou_discuter_en_utilisant_son_telephone_mobile	Je_regarde_des_videos	1	2	0	0	0	0	0	0	1	2	0			1	0
91290	M	15	2nde	Instagram	22h_23h	7h_8h	8	23h_24h	9h_10h	9	7	4	5	Jouer_ou_discuter_en_utilisant_son_telephone_mobile	Je_regarde_des_videos	1	2	0	0	0	0	0	0	1	2	0			4	0
91290	F	16	2nde	Instagram	23h_24h	6h_7h	8	24h_1h	9h_10h	10	6	8	3	Jouer_ou_discuter_en_utilisant_son_telephone_mobile	Je_regarde_des_videos	0	2	0	0	0	0	0	0	1	2	0			5	0
91290	M	16	2nde	Instagram	22h_23h	6h_7h	7	24h_1h	9h_10h	9	8	3	1	Jouer_ou_discuter_en_utilisant_son_telephone_mobile	Je_regarde_des_videos	1	2	0	0	0	0	1	1	1	2	0			5	0
91290	F	16	2nde	Instagram	22h_23h	6h_7h	7	23h_24h	9h_10h	9	6	1	6	Jouer_ou_discuter_en_utilisant_son_telephone_mobile	Je_regarde_des_videos	1	2	1	0	0	1	0	1	1	2	1	0	0	5	1
91290	F	15	2nde	Instagram	22h_23h	7h_8h	8	1h_2h	10h_11h	10	6	2	5	Regarder_la_tele	Je_regarde_des_videos	1	2	0	0	0	1	0	1	1	2	1	1	0	2	1
91290	F	15	2nde	Instagram	24h_1h	7h_8h	6	1h_2h	10h_11h	10	7	7	4	Regarder_la_tele	Je_regarde_des_videos	1	2	0	0	0	1	1	1	1	2	0			5	0
91290	M	16	2nde	Instagram	21h_22h	6h_7h	9	24h_1h	10h_11h	10	8	2	2	Regarder_la_tele	Je_regarde_des_videos	1	2	0	0	0	1	0	1	1	2	0			3	0
91290	F	15	2nde	Instagram	21h_22h	7h_8h	10	22h_23h	10h_11h	10	5	9	8	Regarder_la_tele	Je_regarde_des_videos	0	1	0	1	1	0	1	1	1	2	1	0	0	3	1
91290	M	15	2nde	Instagram	23h_24h	6h_7h	6	1h_2h	9h_10h	7	8	2	1	Travailler	Je_regarde_des_videos	1	2	0	0	0	1	0	1	1	2	0			0	0
91290	F	15	2nde	Instagram	23h_24h	7h_8h	7	24h_1h	10h_11h	10	6	7	3	Regarder_la_tele	Je_regarde_la_tele	1	2	0	0	0	1	0	1	1	2	0			4	0
91290	F	15	2nde	Instagram	22h_23h	7h_8h	8	2h_3h	12h_13h	10	7	9	6	Regarder_la_tele	Je_suis_sur_les_reseaux_sociaux	1	2	0	0	0	1	0	1	1	3	1	0	0	4	1
91290	F	15	2nde	Instagram	23h_24h	6h_7h	6	23h_24h	8h_9h	8	4	9	9	Autre_Sur_mon_telephone_et_aussi_je_travaille	Je_suis_sur_les_reseaux_sociaux	0	1	0	0	0	1	1	1	1	3	0			4	0
91290	F	15	2nde	Instagram	22h_23h	6h_7h	7	24h_1h	10h_11h	11	6	2	2	Jouer_console_ordi_ou_discuter_sur_internet_en_utilisant_un_ordinateur_ou_une_tablette	Je_suis_sur_les_reseaux_sociaux	1	2	0	0	0	0	0	0	1	3	0			3	0
91290	F	15	2nde	Instagram	22h_23h	6h_7h	7	1h_2h	10h_11h	10	5	3	3	Jouer_console_ordi_ou_discuter_sur_internet_en_utilisant_un_ordinateur_ou_une_tablette	Je_suis_sur_les_reseaux_sociaux	0	1	0	0	0	0	0	0	1	3	0			4	0
91290	M	15	2nde	Instagram	24h_1h	6h_7h	6	1h_2h	10h_11h	8	4	8	1	Jouer_ou_discuter_en_utilisant_son_telephone_mobile	Je_suis_sur_les_reseaux_sociaux	0	1	0	0	0	0	1	1	1	3	0			1	0
91290	F	15	2nde	Instagram	23h_24h	7h_8h	7	1h_2h	10h_11h	9	6	4	6	Jouer_ou_discuter_en_utilisant_son_telephone_mobile	Je_suis_sur_les_reseaux_sociaux	1	2	0	0	0	1	1	1	1	3	0			3	0
91290	F	16	2nde	Instagram	23h_24h	6h_7h	9	24h_1h	10h_11h	10	7	8	7	Jouer_ou_discuter_en_utilisant_son_telephone_mobile	Je_suis_sur_les_reseaux_sociaux	0	2	0	0	0	0	0	0	1	3	0			3	0
91290	F	15	2nde	Instagram	22h_23h	6h_7h	7	1h_2h	10h_11h	9	6	2	3	Jouer_ou_discuter_en_utilisant_son_telephone_mobile	Je_suis_sur_les_reseaux_sociaux	1	2	0	0	0	1	0	1	1	3	0			2	0
91290	F	15	2nde	Instagram	23h_24h	6h_7h	7	24h_1h	9h_10h	8	6	5	6	Jouer_ou_discuter_en_utilisant_son_telephone_mobile	Je_suis_sur_les_reseaux_sociaux	0	2	0	0	0	1	0	1	1	3	0			5	0
91290	M	15	2nde	Instagram	22h_23h	6h_7h	9	24h_1h	11h_12h	11	7	6	2	Jouer_ou_discuter_en_utilisant_son_telephone_mobile	Je_suis_sur_les_reseaux_sociaux	1	2	0	0	0	0	0	0	1	3	0			3	0
91290	F	15	2nde	Instagram	22h_23h	7h_8h	8	24h_1h	10h_11h	10	8	2	1	Jouer_ou_discuter_en_utilisant_son_telephone_mobile	Je_suis_sur_les_reseaux_sociaux	1	2	0	0	0	1	0	1	1	3	0			4	0
91290	F	16	2nde	Instagram	21h_22h	6h_7h	9	1h_2h	10h_11h	10	9	7	5	Jouer_ou_discuter_en_utilisant_son_telephone_mobile	Je_suis_sur_les_reseaux_sociaux	1	2	0	0	0	1	1	1	1	3	0			4	0
91290	F	15	2nde	Instagram	24h_1h	6h_7h	6	24h_1h	11h_12h	9	7	2	4	Jouer_ou_discuter_en_utilisant_son_telephone_mobile	Je_suis_sur_les_reseaux_sociaux	0	2	0	0	0	1	0	1	1	3	0			5	0
91290	F	15	2nde	Instagram	23h_24h	7h_8h	7	24h_1h	10h_11h	10	5	8	1	Jouer_ou_discuter_en_utilisant_son_telephone_mobile	Je_suis_sur_les_reseaux_sociaux	0	1	1	1	1	1	1	1	1	3	1	0	0	5	1
91290	F	15	2nde	Instagram	23h_24h	6h_7h	8	24h_1h	11h_12h	10	8	1	1	Jouer_ou_discuter_en_utilisant_son_telephone_mobile	Je_suis_sur_les_reseaux_sociaux	1	2	0	0	0	0	0	0	1	3	0			5	0
91290	F	15	2nde	Instagram	23h_24h	6h_7h	7	2h_3h	11h_12h	11	9	2	2	Regarder_la_tele	Je_suis_sur_les_reseaux_sociaux	1	2	0	0	0	1	0	1	1	3	0			1	0
91290	F	16	2nde	Instagram	22h_23h	6h_7h	8	24h_1h	9h_10h	10	7	6	5	Regarder_la_tele	Je_suis_sur_les_reseaux_sociaux	1	2	0	0	0	1	1	1	1	3	0			3	0
91290	F	15	2nde	Instagram	22h_23h	6h_7h	6	2h_3h	11h_12h	10	4	2	10	Regarder_la_tele	Je_suis_sur_les_reseaux_sociaux	0	1	0	1	1	0	0	0	1	3	0			5	0
91290	F	16	2nde	Instagram	22h_23h	6h_7h	8	2h_3h	11h_12h	9	7	5	7	Regarder_la_tele	Je_suis_sur_les_reseaux_sociaux	0	2	0	0	0	1	0	1	1	3	1	0	0	5	1
91290	F	16	2nde	Instagram	22h_23h	6h_7h	6	23h_24h	9h_10h	8	5	7	7	Travailler	Je_suis_sur_les_reseaux_sociaux	0	1	0	0	0	1	0	1	1	3	1	0	0	0	1
91290	F	15	2nde	Instagram	22h_23h	6h_7h	8	23h_24h	10h_11h	10	4	7	4	Jouer_ou_discuter_en_utilisant_son_telephone_mobile	Je_suis_sur_les_reseaux_sociaux	0	1	1	1	1	1	0	1	1	3	0			3	0
91290	F	15	2nde	Instagram	21h_22h	6h_7h	8	23h_24h	10h_11h	10	5	7	3	Ecouter_de_la_musique	Jecoute_de_la_musique_ou_la_radio	1	1	0	0	0	0	0	0	1	2	0			0	0
91290	M	15	2nde	Instagram	Plus_tard_que_2h_du_matin	6h_7h	4	1h_2h	10h_11h	9	10	5	1	Jouer_console_ordi_ou_discuter_sur_internet_en_utilisant_un_ordinateur_ou_une_tablette	Jecoute_de_la_musique_ou_la_radio	0	2	0	0	0	1	0	1	1	2	1	1	0	5	1
91290	M	15	2nde	Instagram	23h_24h	7h_8h	8	24h_1h	10h_11h	10	8	3	8	Regarder_la_tele	Jecoute_de_la_musique_ou_la_radio	1	2	0	0	0	0	0	0	1	2	0			1	0
91290	M	17	2nde	Instagram	22h_23h	7h_8h	7	24h_1h	9h_10h	8	6	1	5	Activite_en_famille_parents_freres_et_sœurs:_discussion_jeu_films	Jecoute_de_la_musique_ou_la_radio	0	2	0	0	0	0	0	0	1	2	0			0	0
91290	F	15	2nde	Instagram	21h_22h	6h_7h	7	2h_3h	11h_12h	9	3	8	8	Ecouter_de_la_musique	Jecoute_de_la_musique_ou_la_radio	0	1	0	1	1	1	0	1	1	2	0			0	0
91290	F	15	2nde	Instagram	22h_23h	6h_7h	7	24h_1h	11h_12h	12	6	3	2	Ecouter_de_la_musique	Jecoute_de_la_musique_ou_la_radio	1	2	0	0	0	0	0	0	1	2	0			0	0
91290	M	15	2nde	Instagram	22h_23h	6h_7h	7	24h_1h	10h_11h	11	6	8	5	Jouer_console_ordi_ou_discuter_sur_internet_en_utilisant_un_ordinateur_ou_une_tablette	Jecoute_de_la_musique_ou_la_radio	0	2	0	0	0	1	1	1	1	2	0			3	0
91290	M	15	2nde	Instagram	21h_22h	7h_8h	9	23h_24h	10h_11h	9	8	4	2	Jouer_ou_discuter_en_utilisant_son_telephone_mobile	Jecoute_de_la_musique_ou_la_radio	1	2	0	0	0	0	0	0	1	2	0			2	0
91290	F	14	2nde	Instagram	22h_23h	6h_7h	8	1h_2h	9h_10h	10	7	6	3	Jouer_ou_discuter_en_utilisant_son_telephone_mobile	Jecoute_de_la_musique_ou_la_radio	1	2	0	0	0	1	0	1	1	2	0			3	0
91290	F	15	2nde	Instagram	22h_23h	6h_7h	5	23h_24h	8h_9h	7	3	9	7	Jouer_ou_discuter_en_utilisant_son_telephone_mobile	Jecoute_de_la_musique_ou_la_radio	0	1	1	1	1	0	0	0	1	2	0			4	0
91290	F	16	2nde	Instagram	22h_23h	6h_7h	7	24h_1h	13h_14h	11	6	5	5	Jouer_ou_discuter_en_utilisant_son_telephone_mobile	Jecoute_de_la_musique_ou_la_radio	0	2	0	0	0	1	0	1	1	2	0			1	0
91290	M	16	2nde	Instagram	23h_24h	7h_8h	6	2h_3h	11h_12h	10	10	6	2	Jouer_ou_discuter_en_utilisant_son_telephone_mobile	Jenvoie_des_SMS_ou_jutilise_une_messagerie_instantanee_iMessage_Whatsapp_sur_telephone_mobile	1	2	0	0	0	1	0	1	1	3	0			5	0
91290	M	15	2nde	Instagram	22h_23h	6h_7h	7	24h_1h	10h_11h	9	5	1	4	Regarder_la_tele	Aucune_jattends_de_mendormir	1	1	1	0	0	1	1	1	1	0	0			5	0
91290	F	16	2nde	Instagram	22h_23h	7h_8h	9	23h_24h	10h_11h	11	7	2	2	Regarder_la_tele	Je_regarde_la_tele	1	2	0	0	0	0	0	0	1	2	0			3	0
91290	F	15	2nde	Instagram	23h_24h	6h_7h	7	23h_24h	9h_10h	9	6	4	4	Jouer_console_ordi_ou_discuter_sur_internet_en_utilisant_un_ordinateur_ou_une_tablette	Je_suis_sur_les_reseaux_sociaux	0	2	0	0	0	1	0	1	1	3	0			4	0
91290	F	15	2nde	Instagram	22h_23h	6h_7h	8	1h_2h	11h_12h	10	7	2	3	Jouer_ou_discuter_en_utilisant_son_telephone_mobile	Je_suis_sur_les_reseaux_sociaux	1	2	0	0	0	1	0	1	1	3	0			2	0
91290	F	15	2nde	Instagram	24h_1h	6h_7h	6	2h_3h	10h_11h	9	6	7	6	Jouer_ou_discuter_en_utilisant_son_telephone_mobile	Je_suis_sur_les_reseaux_sociaux	1	2	0	0	0	1	0	1	1	3	0			5	0
91290	M	15	2nde	je_ne_les_utilise_guere	Plus_tard_que_2h_du_matin	6h_7h	3	Plus_tard_que_3h_du_matin	7h_8h	4	1	7	1	Regarder_la_tele	Autre_reviser_mes_classes_pharmaceutique	1	1	1	1	1	0	0	0	1	1	0			4	0
91290	F	16	2nde	Snapchat	21h_22h	6h_7h	9	23h_24h	10h_11h	11	10	8	3	Autre_je_reste_eveiller_avant_de_me_coucher	Aucune_jattends_de_mendormir	1	2	0	0	0	0	0	0	1	0	0			0	0
91290	M	15	2nde	Snapchat	21h_22h	6h_7h	9	23h_24h	8h_9h	8	8	1	1	Jouer_console_ordi_ou_discuter_sur_internet_en_utilisant_un_ordinateur_ou_une_tablette	Aucune_jattends_de_mendormir	1	2	0	0	0	1	0	1	1	0	0			3	0
91290	M	15	2nde	Snapchat	21h_22h	6h_7h	9	23h_24h	8h_9h	8	8	1	1	Jouer_console_ordi_ou_discuter_sur_internet_en_utilisant_un_ordinateur_ou_une_tablette	Aucune_jattends_de_mendormir	1	2	0	0	0	1	0	1	1	0	0			3	0
91290	M	15	2nde	Snapchat	21h_22h	6h_7h	9	23h_24h	8h_9h	8	8	1	1	Jouer_console_ordi_ou_discuter_sur_internet_en_utilisant_un_ordinateur_ou_une_tablette	Aucune_jattends_de_mendormir	1	2	0	0	0	1	0	1	1	0	0			3	0
91290	M	15	2nde	Snapchat	23h_24h	6h_7h	7	24h_1h	9h_10h	9	8	1	2	Jouer_ou_discuter_en_utilisant_son_telephone_mobile	Aucune_jattends_de_mendormir	1	2	0	0	0	0	0	0	1	0	0			5	0
91290	F	16	2nde	Snapchat	22h_23h	6h_7h	8	23h_24h	11h_12h	10	8	2	6	Regarder_la_tele	Autre_Je_pense	1	2	0	0	0	0	0	0	1	0	0			1	0
91290	M	16	2nde	Snapchat	24h_1h	7h_8h	6	Plus_tard_que_3h_du_matin	11h_12h	7	8	6	2	Jouer_console_ordi_ou_discuter_sur_internet_en_utilisant_un_ordinateur_ou_une_tablette	Je_regarde_des_videos	0	2	1	0	0	0	0	0	1	2	0			5	0
91290	M	15	2nde	Snapchat	24h_1h	7h_8h	7	2h_3h	11h_12h	12	9	6	2	Jouer_console_ordi_ou_discuter_sur_internet_en_utilisant_un_ordinateur_ou_une_tablette	Je_regarde_des_videos	1	2	1	0	0	0	1	1	1	2	0			5	0
91290	M	15	2nde	Snapchat	23h_24h	7h_8h	8	2h_3h	11h_12h	9	10	3	5	Jouer_ou_discuter_en_utilisant_son_telephone_mobile	Je_regarde_des_videos	0	2	0	0	0	0	0	0	1	2	0			1	0
91290	F	15	2nde	Snapchat	22h_23h	6h_7h	7	24h_1h	12h_13h	10	5	4	3	Regarder_la_tele	Je_regarde_des_videos	1	1	0	0	0	0	0	0	1	2	0			2	0
91290	F	15	2nde	Snapchat	24h_1h	7h_8h	7	1h_2h	11h_12h	11	8	3	7	Jouer_ou_discuter_en_utilisant_son_telephone_mobile	Je_regarde_la_tele	1	2	0	0	0	0	0	0	1	2	0			4	0
91290	F	15	2nde	Snapchat	23h_24h	7h_8h	7	2h_3h	11h_12h	11	7	6	3	Jouer_ou_discuter_en_utilisant_son_telephone_mobile	Je_suis_sur_les_reseaux_sociaux	1	2	0	0	0	1	0	1	1	3	0			4	0
91290	F	16	2nde	Snapchat	22h_23h	7h_8h	10	23h_24h	10h_11h	11	7	5	1	Activite_en_famille_parents_freres_et_sœurs:_discussion_jeu_films	Je_suis_sur_les_reseaux_sociaux	1	2	0	1	0	0	0	0	1	3	0			0	0
91290	F	16	2nde	Snapchat	23h_24h	6h_7h	7	2h_3h	9h_10h	8	4	5	1	Autre_sur_les_reseaux_sociaux	Je_suis_sur_les_reseaux_sociaux	1	1	0	0	0	1	1	1	1	3	0			1	0
91290	M	15	2nde	Snapchat	23h_24h	8h_9h	9	1h_2h	10h_11h	9	8	2	5	Jouer_console_ordi_ou_discuter_sur_internet_en_utilisant_un_ordinateur_ou_une_tablette	Je_suis_sur_les_reseaux_sociaux	1	2	0	0	0	0	0	0	1	3	0			3	0
91290	F	16	2nde	Snapchat	24h_1h	7h_8h	7	Plus_tard_que_3h_du_matin	12h_13h	9	6	9	7	Jouer_ou_discuter_en_utilisant_son_telephone_mobile	Je_suis_sur_les_reseaux_sociaux	0	2	0	0	0	1	0	1	1	3	0			2	0
91290	F	15	2nde	Snapchat	24h_1h	6h_7h	6	24h_1h	11h_12h	11	9	7	2	Jouer_ou_discuter_en_utilisant_son_telephone_mobile	Je_suis_sur_les_reseaux_sociaux	1	2	0	0	0	0	1	1	1	3	0			4	0
91290	F	16	2nde	Snapchat	23h_24h	6h_7h	6	Plus_tard_que_3h_du_matin	12h_13h	10	4	6	8	Jouer_ou_discuter_en_utilisant_son_telephone_mobile	Je_suis_sur_les_reseaux_sociaux	1	1	1	1	1	1	0	1	1	3	0			4	0
91290	F	15	2nde	Snapchat	22h_23h	6h_7h	7	24h_1h	10h_11h	10	6	3	3	Regarder_la_tele	Je_suis_sur_les_reseaux_sociaux	1	2	0	0	0	1	0	1	1	3	0			3	0
91290	M	15	2nde	Snapchat	23h_24h	6h_7h	6	24h_1h	9h_10h	10	8	3	1	Travailler	Je_suis_sur_les_reseaux_sociaux	0	2	0	0	0	0	1	1	1	3	1	0	1	0	1
91290	M	16	2nde	Snapchat	1h_2h	6h_7h	4	2h_3h	10h_11h	8	3	9	9	Ecouter_de_la_musique	Jecoute_de_la_musique_ou_la_radio	0	1	0	0	0	1	1	1	1	2	0			0	0
91290	F	15	2nde	Snapchat	22h_23h	7h_8h	8	1h_2h	10h_11h	9	8	3	3	Jouer_ou_discuter_en_utilisant_son_telephone_mobile	Jenvoie_des_SMS_ou_jutilise_une_messagerie_instantanee_iMessage_Whatsapp_sur_telephone_mobile	1	2	0	0	0	0	0	0	1	3	0			1	0
91290	F	15	2nde	Snapchat	22h_23h	6h_7h	7	Plus_tard_que_3h_du_matin	12h_13h	8	10	4	2	Jouer_ou_discuter_en_utilisant_son_telephone_mobile	Jenvoie_des_SMS_ou_jutilise_une_messagerie_instantanee_iMessage_Whatsapp_sur_telephone_mobile	1	2	1	0	0	1	0	1	1	3	0			5	0
91290	M	15	2nde	Snapchat	21h_22h	6h_7h	8	24h_1h	11h_12h	11	7	2	3	Activite_en_famille_parents_freres_et_sœurs:_discussion_jeu_films	Jenvoie_des_SMS_ou_jutilise_une_messagerie_instantanee_iMessage_Whatsapp_sur_telephone_mobile	1	2	1	0	0	1	0	1	1	3	0			0	0
91290	F	15	2nde	Snapchat	23h_24h	6h_7h	7	1h_2h	12h_13h	13	5	6	4	Jouer_ou_discuter_en_utilisant_son_telephone_mobile	Jenvoie_des_SMS_ou_jutilise_une_messagerie_instantanee_iMessage_Whatsapp_sur_telephone_mobile	0	1	0	0	0	1	0	1	1	3	1	0	0	5	1
91290	M	15	2nde	Snapchat	22h_23h	7h_8h	8	24h_1h	9h_10h	9	3	10	3	Jouer_console_ordi_ou_discuter_sur_internet_en_utilisant_un_ordinateur_ou_une_tablette	Je_suis_sur_les_reseaux_sociaux	0	1	0	0	0	0	1	1	1	3	0			4	0
91290	M	16	2nde	Snapchat	21h_22h	7h_8h	11	21h_22h	10h_11h	12	7	2	2	Jouer_ou_discuter_en_utilisant_son_telephone_mobile	Aucune_jattends_de_mendormir	1	2	0	0	0	0	0	0	1	0	0			5	0
91290	F	15	2nde	Snapchat	23h_24h	6h_7h	7	1h_2h	8h_9h	6	5	7	3	Jouer_ou_discuter_en_utilisant_son_telephone_mobile	Je_regarde_la_tele	0	1	0	1	1	0	1	1	1	2	1	0		4	1
91290	M	15	2nde	Twitter	21h_22h	7h_8h	9	22h_23h	8h_9h	10	7	6	7	Regarder_la_tele	Aucune_jattends_de_mendormir	1	2	0	0	0	0	0	0	1	0	0			2	0
91290	F	15	2nde	Twitter	22h_23h	6h_7h	8	24h_1h	9h_10h	10	8	4	7	Jouer_ou_discuter_en_utilisant_son_telephone_mobile	Je_regarde_des_videos	0	2	0	0	0	0	0	0	1	2	0			5	0
91290	M	15	2nde	Twitter	21h_22h	6h_7h	6	23h_24h	10h_11h	10	5	7	5	Regarder_la_tele	Je_regarde_des_videos	0	1	1	0	1	1	1	1	1	2	1	0	0	2	1
91290	M	15	2nde	Twitter	22h_23h	7h_8h	7	23h_24h	9h_10h	10	7	1	3	Regarder_la_tele	Je_regarde_la_tele	1	2	1	0	0	1	1	1	1	2	0			2	0
91290	M	16	2nde	Twitter	23h_24h	7h_8h	7	24h_1h	10h_11h	10	5	9	7	Jouer_ou_discuter_en_utilisant_son_telephone_mobile	Jecoute_de_la_musique_ou_la_radio	0	1	1	0	1	1	0	1	1	2	0			5	0
91290	F	15	2nde	Twitter	23h_24h	7h_8h	7	Plus_tard_que_3h_du_matin	10h_11h	5	4	7	5	Jouer_ou_discuter_en_utilisant_son_telephone_mobile	Je_regarde_des_videos	0	1	0	0	0	0	0	0	1	2	0			4	0
91290	F	15	2nde	Twitter	22h_23h	6h_7h	6	22h_23h	9h_10h	11	8	7	7	Jouer_ou_discuter_en_utilisant_son_telephone_mobile	Je_regarde_des_videos	1	2	1	0	1	0	0	0	1	2	0			5	0
91290	M	15	2nde	Youtube	24h_1h	7h_8h	7	Plus_tard_que_3h_du_matin	13h_14h	13	3	8	8	Jouer_console_ordi_ou_discuter_sur_internet_en_utilisant_un_ordinateur_ou_une_tablette	Je_joue_sur_telephone_tablette_ordi_console	0	1	0	0	0	1	0	1	1	3	1	0	0	2	1
91480	M	17	1ere	Aucun	22h_23h	6h_7h	7	23h_24h	9h_10h	9	6	6	5	Regarder_la_tele	Je_suis_sur_les_reseaux_sociaux	0	2	0	0	0	1	0	1	1	3	0			5	0
91480	F	16	1ere	Aucun	24h_1h	7h_8h	8	24h_1h	9h_10h	10	10	2	8	Autre_appelle_de_la_famille_a_letranger	Aucune_jattends_de_mendormir	1	2	0	0	0	0	0	0	1	0	0			3	0
91480	M	16	1ere	Facebook	22h_23h	7h_8h	8	22h_23h	7h_8h	8	9	2	2	Autre_sport	Aucune_jattends_de_mendormir	1	2	0	0	0	1	0	1	1	0	0			0	0
92110	M	12	1ere	Autre_Skype	20h_21h	7h_8h	11	21h_22h	9h_10h	12	9	1	1	Lire_un_livre_un_journal_ou_une_BD	Aucune_jattends_de_mendormir	0	2	0	0	0	0	0	0	0	0	0			0	0
92110	F	15	2nde	whattsapp	21h_22h	6h_7h	8	23h_24h	10h_11h	11	10	1	6	Travailler	Aucune_jattends_de_mendormir	1	2	0	0	0	0	0	0	1	0	0			0	0
92170	F	14	2nde	Aucun	21h_22h	6h_7h	8	23h_24h	11h_12h	13	7	3	4	Ecouter_de_la_musique	Aucune_jattends_de_mendormir	1	2	0	0	0	0	1	1	1	0	0			0	0
92170	F	15	2nde	Aucun	21h_22h	6h_7h	8	1h_2h	9h_10h	7	6	3	4	Ecouter_de_la_musique	Aucune_jattends_de_mendormir	0	2	0	0	0	1	0	1	1	0	0			0	0
92170	F	16	1ere	Aucun	1h_2h	7h_8h	5	2h_3h	10h_11h	10	6	4	4	Aller_voir_des_amis	Je_joue_sur_telephone_tablette_ordi_console	0	2	0	0	0	0	1	1	1	3	0			0	0
92170	M	17	1ere	Aucun	22h_23h	7h_8h	7	24h_1h	10h_11h	8	7	2	1	Ecouter_de_la_musique	Je_regarde_la_tele	0	2	0	0	0	0	1	1	1	2	0			0	0
92170	M	15	2nde	Aucun	22h_23h	6h_7h	8	23h_24h	9h_10h	10	6	8	4	Ecouter_de_la_musique	Jecoute_de_la_musique_ou_la_radio	0	2	0	0	0	1	1	1	1	2	0			0	0
92170	M	16	1ere	Autre_Discord	23h_24h	6h_7h	7	24h_1h	9h_10h	8	8	5	6	Jouer_console_ordi_ou_discuter_sur_internet_en_utilisant_un_ordinateur_ou_une_tablette	Je_regarde_des_videos	0	2	0	0	0	0	1	1	1	2	1	0	0	3	1
92170	M	16	2nde	Google	22h_23h	6h_7h	9	23h_24h	9h_10h	9	8	6	6	Regarder_la_tele	Aucune_jattends_de_mendormir	0	2	0	0	0	1	0	1	1	0	0			2	0
92170	M	14	2nde	Google	23h_24h	6h_7h	7	1h_2h	11h_12h	10	10	6	1	Regarder_la_tele	Je_regarde_des_videos	0	2	0	0	0	0	0	0	1	2	0			3	0
92170	F	15	2nde	Instagram	21h_22h	6h_7h	9	21h_22h	8h_9h	11	10	1	1	Regarder_la_tele	Aucune_jattends_de_mendormir	1	2	0	0	0	1	0	1	1	0	0			3	0
92170	M	16	2nde	Instagram	23h_24h	7h_8h	7	1h_2h	10h_11h	9	5	4	3	Jouer_console_ordi_ou_discuter_sur_internet_en_utilisant_un_ordinateur_ou_une_tablette	Aucune_jattends_de_mendormir	1	1	0	0	0	0	0	0	1	0	0			5	0
92170	M	16	2nde	Instagram	22h_23h	6h_7h	6	1h_2h	9h_10h	8	5	6	4	Jouer_ou_discuter_en_utilisant_son_telephone_mobile	Aucune_jattends_de_mendormir	0	1	0	0	0	0	0	0	1	0	1	1	1	4	1
92170	F	18	2nde	Instagram	22h_23h	7h_8h	7	1h_2h	10h_11h	10	10	1	1	Regarder_la_tele	Je_joue_sur_telephone_tablette_ordi_console	1	2	0	0	0	1	1	1	1	3	0			4	0
92170	F	15	2nde	Instagram	23h_24h	6h_7h	6	Plus_tard_que_3h_du_matin	10h_11h	6	7	6	7	Ecouter_de_la_musique	Je_regarde_des_videos	0	2	0	0	0	1	0	1	1	2	0			0	0
92170	F	16	2nde	Instagram	20h_21h	6h_7h	3	24h_1h	11h_12h	3	1	1	1	Ecouter_de_la_musique	Je_regarde_des_videos	0	1	1	1	1	1	0	1	1	2	0			0	0
92170	M	17	1ere	Instagram	Plus_tard_que_2h_du_matin	7h_8h	5	Plus_tard_que_3h_du_matin	13h_14h	11	4	7	4	Jouer_ou_discuter_en_utilisant_son_telephone_mobile	Je_regarde_des_videos	0	1	0	1	1	0	1	1	1	2	1	0	0	5	1
92170	F	14	2nde	Instagram	23h_24h	6h_7h	8	2h_3h	12h_13h	12	1	4	1	Jouer_ou_discuter_en_utilisant_son_telephone_mobile	Je_regarde_des_videos	0	1	0	0	0	0	1	1	1	2	1	0	0	3	1
92170	M	17	2nde	Instagram	24h_1h	7h_8h	7	2h_3h	10h_11h	7	8	2	2	Jouer_ou_discuter_en_utilisant_son_telephone_mobile	Je_regarde_des_videos	1	2	0	0	0	0	1	1	1	2	1	1	0	5	1
92170	M	15	2nde	Instagram	24h_1h	7h_8h	7	2h_3h	Plus_tard_que_14h	11	5	8	1	Regarder_la_tele	Je_regarde_des_videos	0	1	1	0	1	0	0	0	1	2	0			5	0
92170	M	15	2nde	Instagram	23h_24h	7h_8h	7	1h_2h	10h_11h	10	5	3	6	Regarder_la_tele	Je_regarde_des_videos	0	1	0	1	0	0	0	0	1	2	1	0	0	4	1
92170	M	16	2nde	Instagram	23h_24h	6h_7h	6	Plus_tard_que_3h_du_matin	6h_7h	8	4	6	9	Regarder_la_tele	Je_regarde_des_videos	1	1	0	0	0	1	0	1	1	2	1	0	0	5	1
92170	F	15	2nde	Instagram	21h_22h	7h_8h	9	23h_24h	10h_11h	10	5	6	3	Regarder_la_tele	Je_regarde_la_tele	0	1	0	0	0	1	1	1	1	2	0			5	0
92170	F	16	2nde	Instagram	23h_24h	7h_8h	7	1h_2h	13h_14h	12	9	2	2	Activite_en_famille_parents_freres_et_sœurs:_discussion_jeu_films	Je_suis_sur_les_reseaux_sociaux	1	2	0	0	0	1	0	1	1	3	1	0	0	0	1
92170	M	16	2nde	Instagram	24h_1h	6h_7h	8	2h_3h	13h_14h	10	6	5	1	Jouer_console_ordi_ou_discuter_sur_internet_en_utilisant_un_ordinateur_ou_une_tablette	Je_suis_sur_les_reseaux_sociaux	0	2	0	0	0	1	1	1	1	3	1	0	1	3	1
92170	F	16	2nde	Instagram	21h_22h	6h_7h	8	23h_24h	8h_9h	10	10	8	8	Jouer_ou_discuter_en_utilisant_son_telephone_mobile	Je_suis_sur_les_reseaux_sociaux	1	2	0	1	1	1	1	1	1	3	0			4	0
92170	F	17	2nde	Instagram	23h_24h	7h_8h	7	2h_3h	11h_12h	6	4	1	5	Jouer_ou_discuter_en_utilisant_son_telephone_mobile	Je_suis_sur_les_reseaux_sociaux	0	1	0	0	0	0	1	1	1	3	0			4	0
92170	M	15	2nde	Instagram	21h_22h	6h_7h	6	23h_24h	10h_11h	10	5	2	1	Regarder_la_tele	Je_suis_sur_les_reseaux_sociaux	1	1	1	1	0	0	0	0	1	3	0			1	0
92170	F	15	2nde	Instagram	23h_24h	6h_7h	5	1h_2h	10h_11h	7	4	8	7	Regarder_la_tele	Je_suis_sur_les_reseaux_sociaux	0	1	0	0	0	1	0	1	1	3	1	0	0	1	1
92170	F	16	2nde	Instagram	21h_22h	6h_7h	7	21h_22h	10h_11h	7	7	2	3	Ecouter_de_la_musique	Jecoute_de_la_musique_ou_la_radio	1	2	0	0	0	0	0	0	1	2	0			0	0
92170	M	16	2nde	Instagram	1h_2h	6h_7h	4	2h_3h	13h_14h	12	4	6	1	Autre_je_me_masturbe	Jecoute_de_la_musique_ou_la_radio	0	1	1	0	0	1	1	1	1	2	1	0	0	0	1
92170	M	15	2nde	Instagram	1h_2h	7h_8h	7	2h_3h	10h_11h	11	5	5	1	Jouer_console_ordi_ou_discuter_sur_internet_en_utilisant_un_ordinateur_ou_une_tablette	Jecoute_de_la_musique_ou_la_radio	1	1	0	0	0	0	1	1	1	2	1		0	5	1
92170	F	15	2nde	Instagram	22h_23h	7h_8h	8	24h_1h	8h_9h	9	6	7	8	Jouer_ou_discuter_en_utilisant_son_telephone_mobile	Jenvoie_des_SMS_ou_jutilise_une_messagerie_instantanee_iMessage_Whatsapp_sur_telephone_mobile	0	2	0	0	0	0	1	1	1	3	1	0	0	3	1
92170	M	15	2nde	Instagram	23h_24h	7h_8h	8	2h_3h	10h_11h	11	5	6	5	Jouer_console_ordi_ou_discuter_sur_internet_en_utilisant_un_ordinateur_ou_une_tablette	Aucune_jattends_de_mendormir	0	1	0	0	0	0	1	1	1	0	0			4	0
92170	F	16	2nde	Instagram	23h_24h	7h_8h	7	22h_23h	11h_12h	10	5	3	5	Jouer_ou_discuter_en_utilisant_son_telephone_mobile	Aucune_jattends_de_mendormir	0	1	0	0	0	1	0	1	1	0	0			4	0
92170	M	17	1ere	Instagram	23h_24h	6h_7h	7	24h_1h	11h_12h	11	8	6	3	Jouer_console_ordi_ou_discuter_sur_internet_en_utilisant_un_ordinateur_ou_une_tablette	Je_joue_sur_telephone_tablette_ordi_console	1	2	0	0	0	1	1	1	1	3	0			4	0
92170	F	15	2nde	Instagram	21h_22h	6h_7h	5	22h_23h	7h_8h	2	8	1	2	Ecouter_de_la_musique	Je_lis_un_livre_un_journal_ou_une_BD	1	2	0	0	0	0	0	0	1	1	0			0	0
92170	F	15	2nde	Instagram	23h_24h	6h_7h	7	24h_1h	11h_12h	9	4	8	7	Jouer_ou_discuter_en_utilisant_son_telephone_mobile	Je_lis_un_livre_un_journal_ou_une_BD	0	1	0	0	0	0	0	0	1	1	0			3	0
92170	F	15	2nde	Instagram	23h_24h	6h_7h	7	24h_1h	10h_11h	9	4	7	6	Jouer_ou_discuter_en_utilisant_son_telephone_mobile	Je_lis_un_livre_un_journal_ou_une_BD	0	1	0	0	0	0	0	0	1	1	0			4	0
92170	M	15	2nde	Instagram	23h_24h	7h_8h	5	23h_24h	10h_11h	5	4	4	2	Autre_musique_jouer__discution_telephonique_et_message	Je_regarde_des_videos	0	1	0	0	0	0	0	0	1	2	1	1	0	5	1
92170	F	15	2nde	Instagram	23h_24h	7h_8h	7	Plus_tard_que_3h_du_matin	13h_14h	10	3	7	3	Regarder_la_tele	Je_regarde_la_tele	0	1	0	0	0	1	0	1	1	2	0			5	0
92170	F	16	2nde	Instagram	24h_1h	6h_7h	6	Plus_tard_que_3h_du_matin	11h_12h	8	4	5	4	Ecouter_de_la_musique	Je_suis_sur_les_reseaux_sociaux	0	1	0	0	0	0	0	0	1	3	0			0	0
92170	F	16	2nde	Instagram	23h_24h	7h_8h	7	Plus_tard_que_3h_du_matin	12h_13h	9	5	5	5	Ecouter_de_la_musique	Je_suis_sur_les_reseaux_sociaux	0	1	0	0	0	0	1	1	1	3	0			0	0
92170	F	15	2nde	Instagram	22h_23h	6h_7h	7	1h_2h	7h_8h	6	7	8	8	Ecouter_de_la_musique	Je_suis_sur_les_reseaux_sociaux	0	2	0	1	1	1	0	1	1	3	1	0	0	0	1
92170	M	15	2nde	Instagram	24h_1h	6h_7h	7	1h_2h	11h_12h	11	10	10	1	Jouer_ou_discuter_en_utilisant_son_telephone_mobile	Je_suis_sur_les_reseaux_sociaux	0	2	0	0	0	1	0	1	1	3	1	0	0	1	1
92170	F	15	2nde	Instagram	22h_23h	6h_7h	7	23h_24h	7h_8h	8	5	6	5	Jouer_ou_discuter_en_utilisant_son_telephone_mobile	Je_suis_sur_les_reseaux_sociaux	0	1	0	1	0	0	1	1	1	3	1	0	0	5	1
92170	F	15	2nde	Instagram	23h_24h	7h_8h	8	2h_3h	10h_11h	9	5	6	8	Jouer_ou_discuter_en_utilisant_son_telephone_mobile	Je_suis_sur_les_reseaux_sociaux	0	1	0	0	0	1	0	1	1	3	0			3	0
92170	F	15	2nde	Instagram	22h_23h	7h_8h	9	23h_24h	8h_9h	10	8	4	5	Jouer_ou_discuter_en_utilisant_son_telephone_mobile	Je_suis_sur_les_reseaux_sociaux	1	2	0	0	0	0	1	1	1	3	0			3	0
92170	F	15	2nde	Instagram	1h_2h	6h_7h	4	Plus_tard_que_3h_du_matin	11h_12h	11	4	2	5	Jouer_ou_discuter_en_utilisant_son_telephone_mobile	Je_suis_sur_les_reseaux_sociaux	1	1	0	0	0	1	1	1	1	3	1	0	0	5	1
92170	M	17	1ere	Instagram	22h_23h	7h_8h	8	24h_1h	10h_11h	9	5	4	5	Regarder_la_tele	Je_suis_sur_les_reseaux_sociaux	1	1	0	0	0	0	0	0	1	3	0			3	0
92170	F	17	1ere	Instagram	22h_23h	6h_7h	7	1h_2h	10h_11h	11	5	2	6	Regarder_la_tele	Je_suis_sur_les_reseaux_sociaux	0	1	0	1	1	1	0	1	1	3	0			3	0
92170	M	15	2nde	Instagram	23h_24h	6h_7h	6	23h_24h	9h_10h	8	6	5	7	Regarder_la_tele	Je_suis_sur_les_reseaux_sociaux	1	2	0	0	0	0	1	1	1	3	0			2	0
92170	F	17	1ere	Instagram	23h_24h	7h_8h	8	1h_2h	11h_12h	12	6	3	5	Jouer_ou_discuter_en_utilisant_son_telephone_mobile	Jenvoie_des_SMS_ou_jutilise_une_messagerie_instantanee_iMessage_Whatsapp_sur_telephone_mobile	1	2	0	0	0	0	0	0	1	3	0			3	0
92170	F	16	1ere	Instagram	22h_23h	6h_7h	7	24h_1h	8h_9h	9	4	3	10	Jouer_ou_discuter_en_utilisant_son_telephone_mobile	Jenvoie_des_SMS_ou_jutilise_une_messagerie_instantanee_iMessage_Whatsapp_sur_telephone_mobile	1	1	0	1	1	1	1	1	1	3	0			2	0
92170	F	17	2nde	Instagram	21h_22h	6h_7h	9	2h_3h	9h_10h	12	5	5	4	Autre_tout_ses_reponses_varies_	Je_lis_un_livre_un_journal_ou_une_BD	0	1	0	0	0	0	0	0	1	1	0			0	0
92170	F	15	2nde	Instagram	22h_23h	6h_7h	11	23h_24h	10h_11h	13	6	1	5	Jouer_ou_discuter_en_utilisant_son_telephone_mobile	Je_suis_sur_les_reseaux_sociaux	0	2	0	1	1	0	0	0	1	3	1	0	0	1	1
92170	M	15	2nde	Snapchat	22h_23h	6h_7h	7	1h_2h	9h_10h	6	8	5	3	Activite_en_famille_parents_freres_et_sœurs:_discussion_jeu_films	Aucune_jattends_de_mendormir	1	2	0	0	0	0	0	0	1	0	0			0	0
92170	F	15	2nde	Snapchat	21h_22h	6h_7h	10	22h_23h	7h_8h	7	6	5	8	Regarder_la_tele	Aucune_jattends_de_mendormir	0	2	0	1	1	0	0	0	0	0	1			4
92170	F	15	2nde	Snapchat	21h_22h	6h_7h	7	23h_24h	9h_10h	9	7	9	2	Ecouter_de_la_musique	Aucune_jattends_de_mendormir	1	2	0	0	0	0	0	0	1	0	0			0	0
92170	F	15	2nde	Snapchat	24h_1h	6h_7h	6	2h_3h	Plus_tard_que_14h	11	6	9	4	Ecouter_de_la_musique	Aucune_jattends_de_mendormir	1	2	0	0	0	0	1	1	1	0	0			0	0
92170	M	15	2nde	Snapchat	24h_1h	6h_7h	6	2h_3h	13h_14h	10	6	4	8	Autre_fair_lamour	Je_joue_sur_telephone_tablette_ordi_console	1	2	0	0	0	1	1	1	1	3	0			0	0
92170	M	16	2nde	Snapchat	24h_1h	6h_7h	6	Plus_tard_que_3h_du_matin	12h_13h	6	5	1	4	Autre_etre_sur_mon_telephone	Je_regarde_des_videos	1	1	1	0	0	1	0	1	1	2	0			4	0
92170	F	15	2nde	Snapchat	22h_23h	6h_7h	8	Plus_tard_que_3h_du_matin	9h_10h	7	5	10	6	Ecouter_de_la_musique	Je_regarde_des_videos	0	1	0	0	0	0	0	0	1	2	1	1	1	0	1
92170	M	15	2nde	Snapchat	1h_2h	7h_8h	4	Plus_tard_que_3h_du_matin	13h_14h	10	7	10	6	Ecouter_de_la_musique	Je_regarde_des_videos	0	2	0	0	0	1	1	1	1	2	0			0	0
92170	M	16	1ere	Snapchat	23h_24h	7h_8h	7	1h_2h	12h_13h	10	6	3	2	Jouer_ou_discuter_en_utilisant_son_telephone_mobile	Je_regarde_des_videos	1	2	0	0	0	0	0	0	1	2	0			5	0
92170	M	16	2nde	Snapchat	1h_2h	7h_8h	6	Plus_tard_que_3h_du_matin	8h_9h	6	5	1	2	Jouer_ou_discuter_en_utilisant_son_telephone_mobile	Je_regarde_des_videos	1	1	1	0	0	0	0	0	1	2	0			1	0
92170	M	17	2nde	Snapchat	24h_1h	6h_7h	7	Plus_tard_que_3h_du_matin	13h_14h	10	5	5	7	Jouer_ou_discuter_en_utilisant_son_telephone_mobile	Je_regarde_des_videos	1	1	0	0	0	0	0	0	1	2	0			4	0
92170	F	15	2nde	Snapchat	23h_24h	6h_7h	7	24h_1h	10h_11h	10	7	4	4	Jouer_ou_discuter_en_utilisant_son_telephone_mobile	Je_regarde_des_videos	1	2	0	0	0	0	0	0	1	2	0			4	0
92170	F	15	2nde	Snapchat	Plus_tard_que_2h_du_matin	6h_7h	4	Plus_tard_que_3h_du_matin	11h_12h	7	7	3	8	Travailler	Je_regarde_des_videos	1	2	0	0	0	1	0	1	1	2	1	0	0	0	1
92170	F	16	1ere	Snapchat	21h_22h	6h_7h	9	23h_24h	9h_10h	11	5	7	7	Regarder_la_tele	Je_regarde_la_tele	0	1	0	0	0	0	0	0	1	2	0			3	0
92170	M	15	2nde	Snapchat	22h_23h	6h_7h	7	2h_3h	12h_13h	9	5	7	3	Regarder_la_tele	Je_regarde_la_tele	1	1	0	1	1	0	1	1	1	2	1	0	0	2	1
92170	M	15	2nde	Snapchat	22h_23h	6h_7h	7	2h_3h	12h_13h	9	5	7	3	Regarder_la_tele	Je_regarde_la_tele	1	1	0	1	1	0	1	1	1	2	1	0	0	2	1
92170	F	16	1ere	Snapchat	23h_24h	6h_7h	6	1h_2h	9h_10h	9	3	4	4	Autre_je_reste_sur_mon_telephone	Je_suis_sur_les_reseaux_sociaux	0	1	0	1	0	1	0	1	1	3	0			3	0
92170	F	15	2nde	Snapchat	24h_1h	6h_7h	6	Plus_tard_que_3h_du_matin	13h_14h	9	5	2	3	Autre_reseaux_sociaux	Je_suis_sur_les_reseaux_sociaux	1	1	0	0	0	0	1	1	1	3	0			5	0
92170	F	16	2nde	Snapchat	21h_22h	6h_7h	9	24h_1h	6h_7h	6	4	7	7	Ecouter_de_la_musique	Je_suis_sur_les_reseaux_sociaux	0	1	0	0	0	1	0	1	1	3	1	0	0	0	1
92170	F	16	2nde	Snapchat	23h_24h	6h_7h	8	24h_1h	10h_11h	10	5	8	4	Ecouter_de_la_musique	Je_suis_sur_les_reseaux_sociaux	0	1	0	0	0	0	0	0	1	3	0			0	0
92170	F	16	2nde	Snapchat	24h_1h	7h_8h	6	2h_3h	12h_13h	10	5	10	9	Ecouter_de_la_musique	Je_suis_sur_les_reseaux_sociaux	0	1	1	1	1	0	1	1	1	3	1	0	1	0	1
92170	M	17	2nde	Snapchat	Plus_tard_que_2h_du_matin	9h_10h	2	Plus_tard_que_3h_du_matin	13h_14h	4	1	4	4	Jouer_console_ordi_ou_discuter_sur_internet_en_utilisant_un_ordinateur_ou_une_tablette	Je_suis_sur_les_reseaux_sociaux	1	1	1	0	0	0	1	1	1	3	1	0	0	4	1
92170	M	15	2nde	Snapchat	23h_24h	7h_8h	6	Plus_tard_que_3h_du_matin	Plus_tard_que_14h	10	10	10	4	Jouer_console_ordi_ou_discuter_sur_internet_en_utilisant_un_ordinateur_ou_une_tablette	Je_suis_sur_les_reseaux_sociaux	1	2	0	0	0	0	1	1	1	3	0			5	0
92170	F	15	2nde	Snapchat	23h_24h	6h_7h	7	1h_2h	13h_14h	10	4	7	4	Jouer_ou_discuter_en_utilisant_son_telephone_mobile	Je_suis_sur_les_reseaux_sociaux	0	1	0	0	0	0	0	0	1	3	0			2	0
92170	F	15	2nde	Snapchat	23h_24h	6h_7h	6	1h_2h	11h_12h	10	6	5	8	Jouer_ou_discuter_en_utilisant_son_telephone_mobile	Je_suis_sur_les_reseaux_sociaux	0	2	0	0	0	0	0	0	1	3	0			1	0
92170	F	16	2nde	Snapchat	23h_24h	7h_8h	8	2h_3h	11h_12h	10	8	3	8	Jouer_ou_discuter_en_utilisant_son_telephone_mobile	Je_suis_sur_les_reseaux_sociaux	1	2	0	1	1	1	1	1	1	3	0			4	0
92170	F	15	2nde	Snapchat	22h_23h	7h_8h	7	22h_23h	9h_10h	10	5	5	1	Regarder_la_tele	Je_suis_sur_les_reseaux_sociaux	0	1	0	0	0	1	0	1	1	3	0			1	0
92170	F	16	2nde	Snapchat	22h_23h	7h_8h	8	2h_3h	13h_14h	10	6	8	10	Ecouter_de_la_musique	Jecoute_de_la_musique_ou_la_radio	0	2	1	0	1	1	1	1	1	2	0			0	0
92170	M	15	2nde	Snapchat	1h_2h	7h_8h	6	Plus_tard_que_3h_du_matin	13h_14h	10	7	10	7	Aller_voir_des_amis	Jecoute_de_la_musique_ou_la_radio	0	2	0	0	0	0	1	1	1	2	1	0	0	0	1
92170	F	16	2nde	Snapchat	1h_2h	7h_8h	5	2h_3h	10h_11h	10	4	8	5	Jouer_console_ordi_ou_discuter_sur_internet_en_utilisant_un_ordinateur_ou_une_tablette	Jecoute_de_la_musique_ou_la_radio	0	1	0	0	0	0	0	0	0	2	1	1	0	5	1
92170	F	16	1ere	Snapchat	23h_24h	6h_7h	7	23h_24h	11h_12h	10	8	3	2	Jouer_ou_discuter_en_utilisant_son_telephone_mobile	Jecoute_de_la_musique_ou_la_radio	0	2	0	0	0	1	0	1	1	2	0			4	0
92170	M	15	2nde	Snapchat	1h_2h	7h_8h	8	Plus_tard_que_3h_du_matin	13h_14h	13	9	10	7	Aller_voir_des_amis	Jenvoie_des_SMS_ou_jutilise_une_messagerie_instantanee_iMessage_Whatsapp_sur_telephone_mobile	1	2	0	0	0	1	0	1	1	3	1	0	0	0	1
92170	F	16	1ere	Snapchat	21h_22h	6h_7h	10	21h_22h	7h_8h	10	7	4	4	reseaux_sociaux	Jenvoie_des_SMS_ou_jutilise_une_messagerie_instantanee_iMessage_Whatsapp_sur_telephone_mobile	0	2	0	0	0	0	1	1	1	3	0			2	0
92170	F	15	2nde	Snapchat	22h_23h	6h_7h	8	1h_2h	10h_11h	9	5	6	10	Ecouter_de_la_musique	Aucune_jattends_de_mendormir	0	1	0	1	1	0	0	0	1	0	0			0	0
92170	M	14	2nde	Snapchat	23h_24h	8h_9h	8	23h_24h	11h_12h	8	7	5	1	Ecouter_de_la_musique	Aucune_jattends_de_mendormir	1	2	0	1	0	0	1	1	1	0	1	0	1	0	1
92170	M	15	2nde	Snapchat	Plus_tard_que_2h_du_matin	6h_7h	5	Plus_tard_que_3h_du_matin	11h_12h	10	7	8	7	Regarder_la_tele	Je_joue_sur_telephone_tablette_ordi_console	0	2	1	1	1	1	0	1	1	3	1	0	0	5	1
92170	M	15	2nde	Snapchat	Plus_tard_que_2h_du_matin	6h_7h	5	Plus_tard_que_3h_du_matin	11h_12h	10	7	8	7	Regarder_la_tele	Je_joue_sur_telephone_tablette_ordi_console	0	2	1	1	1	1	0	1	1	3	1	0	0	5	1
92170	F	15	2nde	Snapchat	21h_22h	6h_7h	8	1h_2h	12h_13h	7	5	1	1	Ecouter_de_la_musique	Je_regarde_des_videos	1	1	0	0	0	0	0	0	1	2	0			0	0
92170	M	15	1ere	Snapchat	22h_23h	6h_7h	8	24h_1h	9h_10h	9	8	1	5	Activite_en_famille_parents_freres_et_sœurs:_discussion_jeu_films	Je_regarde_la_tele	1	2	0	0	0	0	1	1	1	2	0			0	0
92170	F	16	2nde	Snapchat	24h_1h	6h_7h	5	Plus_tard_que_3h_du_matin	9h_10h	4	5	3	1	Aller_voir_des_amis	Je_regarde_la_tele	1	1	0	0	0	0	1	1	1	2	1	0	1	0	1
92170	F	16	1ere	Snapchat	24h_1h	6h_7h	5	22h_23h	9h_10h	11	3	8	2	Activite_en_famille_parents_freres_et_sœurs:_discussion_jeu_films	Je_suis_sur_les_reseaux_sociaux	0	1	0	0	0	0	0	0	1	3	0			0	0
92170	F	15	2nde	Snapchat	24h_1h	6h_7h	5	2h_3h	12h_13h	8	5	10	10	Aller_voir_des_amis	Je_suis_sur_les_reseaux_sociaux	0	1	0	0	0	0	1	1	1	3	1	0	1	0	1
92170	F	16	2nde	Snapchat	21h_22h	6h_7h	9	Plus_tard_que_3h_du_matin	13h_14h	12	10	8	8	Autre_je_regarde_la_tele_ensuite_je_vais_dans_mon_lit_et_je_reste_sur_mon_telephone_ensuite_je_vais_manger_pcq_jai_faim_et_ensuite_je_repart_dans_mon_lt_je_reste_un_peu_sur_mon_tel_et_je_men_dors_	Je_suis_sur_les_reseaux_sociaux	0	2	0	1	1	0	1	1	1	3	1	0	1	0	1
92170	F	16	1ere	Snapchat	23h_24h	6h_7h	6	2h_3h	12h_13h	10	5	8	3	Ecouter_de_la_musique	Je_suis_sur_les_reseaux_sociaux	0	1	0	0	0	1	1	1	1	3	0			0	0
92170	F	14	2nde	Snapchat	22h_23h	7h_8h	9	24h_1h	10h_11h	12	7	4	5	Ecouter_de_la_musique	Je_suis_sur_les_reseaux_sociaux	0	2	0	0	0	1	0	1	1	3	0			0	0
92170	F	14	2nde	Snapchat	1h_2h	6h_7h	5	Plus_tard_que_3h_du_matin	10h_11h	6	2	3	9	Ecouter_de_la_musique	Je_suis_sur_les_reseaux_sociaux	0	1	1	1	1	1	1	1	1	3	1	0	0	0	1
92170	F	15	2nde	Snapchat	1h_2h	7h_8h	5	Plus_tard_que_3h_du_matin	13h_14h	11	5	7	7	Ecouter_de_la_musique	Je_suis_sur_les_reseaux_sociaux	0	1	0	0	0	1	0	1	1	3	1	0	0	0	1
92170	F	15	2nde	Snapchat	23h_24h	6h_7h	6	Plus_tard_que_3h_du_matin	13h_14h	10	5	8	5	Jouer_ou_discuter_en_utilisant_son_telephone_mobile	Je_suis_sur_les_reseaux_sociaux	0	1	0	0	0	1	1	1	1	3	0			5	0
92170	F	16	2nde	Snapchat	24h_1h	6h_7h	5	Plus_tard_que_3h_du_matin	11h_12h	7	6	6	8	Jouer_ou_discuter_en_utilisant_son_telephone_mobile	Je_suis_sur_les_reseaux_sociaux	0	2	0	1	1	0	0	0	1	3	1	0	0	5	1
92170	F	15	2nde	Snapchat	22h_23h	6h_7h	8	24h_1h	9h_10h	9	6	1	3	Jouer_ou_discuter_en_utilisant_son_telephone_mobile	Je_suis_sur_les_reseaux_sociaux	1	2	0	0	0	0	1	1	1	3	0			1	0
92170	F	17	1ere	Snapchat	23h_24h	6h_7h	6	1h_2h	11h_12h	10	3	10	6	Jouer_ou_discuter_en_utilisant_son_telephone_mobile	Je_suis_sur_les_reseaux_sociaux	0	1	0	0	0	1	0	1	1	3	1	0	0	5	1
92170	F	15	2nde	Snapchat	1h_2h	6h_7h	3	Plus_tard_que_3h_du_matin	10h_11h	10	5	10	9	Autre_je_suis_sur_mon_telephone_netflix_reseau_sociaux_	Je_suis_sur_les_reseaux_sociaux	0	1	1	0	1	1	0	1	1	3	1	0	0	5	1
92170	M	17	1ere	Snapchat	22h_23h	7h_8h	7	1h_2h	10h_11h	8	3	5	10	Autre_sport	Jecoute_de_la_musique_ou_la_radio	1	1	0	0	0	0	0	0	1	2	0			0	0
92170	F	14	2nde	Snapchat	24h_1h	7h_8h	5	Plus_tard_que_3h_du_matin	10h_11h	4	4	6	2	Ecouter_de_la_musique	Jecoute_de_la_musique_ou_la_radio	1	1	0	0	0	0	0	0	1	2	1	0	1	0	1
92170	F	15	2nde	Snapchat	22h_23h	6h_7h	7	24h_1h	9h_10h	8	8	1	5	Regarder_la_tele	Jecoute_de_la_musique_ou_la_radio	0	2	0	0	0	1	0	1	1	2	0			3	0
[truncated: 514 more rows]
